# Supplementary material for: G2-LIKE CAROTENOID REGULATOR (SlGCR) is a positive regulator of lutein biosynthesis in tomato
Source: aBIOTECH. 2022 Nov 29;3(4):267–80. doi: 10.1007/s42994-022-00088-z (PMC9755792; doi:10.1007/s42994-022-00088-z)
Supplement: Supplementary file 2 — Supplementary file2 (XLSX 18 KB) [file 42994_2022_88_MOESM2_ESM.xlsx]

## Sheet: 93 candidates
Dataset S1. 93 co-expressed candidates shared by both MMN and TEA, within a threshold r > 0.8. The candidate transcription factor, Solyc12g098370 (SlGCR), is highlighted in yellow.
Gene ID	Annotation	Correlation value in MMN	Correlation value in TEA
Solyc12g008980	Lycopene ε-cyclase enzyme (SlLCYE, manually curated)	1	1
Solyc12g098370	GARP family transcription factor (SlGCR, manually curated)	0.811116	0.811749
Solyc12g096100	Protein "PAM68," chloroplastic (AHRD V3.3 *** PAM68_ARATH)	0.942964	0.896131
Solyc12g094720	Photosystem II reaction center PsbP family protein (AHRD V3.3 *** AT1G76450.1)	0.959998	0.811054
Solyc12g056830	ATP synthase delta-subunit protein (AHRD V3.3 *** A0A061F8S8_THECC)	0.957302	0.862338
Solyc12g041880	Protein NEOXANTHIN-DEFICIENT 1 (AHRD V3.3 *** NDX1_SOLLC)	0.816868	0.854225
Solyc12g009600	Thylakoid lumenal 16.5 kDa protein (AHRD V3.3 *** A0A061GNW6_THECC)	0.971708	0.917782
Solyc12g006440	LOW QUALITY:3-isopropylmalate dehydratase large subunit (AHRD V3.3 *** A0A0B0MEL1_GOSAR)	0.93019	0.802961
Solyc12g005240	Plant/F3H11-7 protein (AHRD V3.3 *** G7IHE1_MEDTR)	0.879867	0.832916
Solyc11g044530	Plastid-lipid associated protein PAP / fibrillin family protein (AHRD V3.3 *** AT3G26070.1)	0.983264	0.859287
Solyc11g012640	LOW QUALITY:Peroxiredoxin "Q," chloroplastic (AHRD V3.3 *-* M8CFS7_AEGTA)	0.974127	0.809532
Solyc11g009020	Haloacid dehalogenase-like hydrolase (HAD) superfamily protein (AHRD V3.3 *** AT4G39970.1)	0.95458	0.847848
Solyc11g008480	Photosystem II reaction center PsbP family protein (AHRD V3.3 *** AT3G05410.2)	0.882376	0.857668
Solyc11g006020	NADH dehydrogenase-like complex O (AHRD V3.3 *** A0A0F7GYD5_9ROSI)	0.920637	0.851306
Solyc10g086150	RNA-binding (RRM/RBD/RNP motifs) family protein (AHRD V3.3 *** AT2G37220.1)	0.941648	0.804747
Solyc10g082030	2-Cys peroxiredoxin 1	0.967324	0.861333
Solyc10g077120	Photosystem II core complex proteins psbY (AHRD V3.3 *** A0A061EES6_THECC)	0.955217	0.849494
Solyc10g077040	Putative magnesium-protoporphyrin monomethyl ester cyclase	0.93947	0.818063
Solyc10g075020	Elongation factor P family protein (AHRD V3.3 *** A0A061EHF6_THECC)	0.975012	0.834669
Solyc10g018300	Transketolase (AHRD V3.3 *** AT3G60750.1)	0.951906	0.81961
Solyc10g009570	Thylakoid rhodanese-like protein (AHRD V3.3 *** AT4G01050.1)	0.968598	0.828233
Solyc10g008740	Mg-protoporphyrin IX chelatase (AHRD V3.3 *** K4CY51_SOLLC)	0.961452	0.907257
Solyc10g008020	CMV 1a interacting protein 1 (AHRD V3.3 *** Q5DT22_TOBAC)	0.979715	0.834131
Solyc10g007690	Chlorophyll a-b binding "protein," chloroplastic (AHRD V3.3 *** K4CXU8_SOLLC)	0.931241	0.936012
Solyc10g006230	Chlorophyll a-b binding "protein," chloroplastic (AHRD V3.3 *** A0A0V0HM25_SOLCH)	0.924279	0.878116
Solyc10g006030	Ribosomal protein S10 (AHRD V3.3 *** A0A103Y4F5_CYNCS)	0.966208	0.818822
Solyc09g083190	NAD(P)H dehydrogenase 18 (AHRD V3.3 *** A0A061ELZ4_THECC)	0.95002	0.850475
Solyc09g082990	GDP-mannose "3',5'-epimerase" (AHRD V3.3 *** C6K2L0_SOLLC)	0.848205	0.823916
Solyc09g065180	Binding protein precursor AF106660	0.966556	0.924171
Solyc09g064500	Photosystem II reaction center Psb28 protein (AHRD V3.3 *** K4CU78_SOLLC)	0.970569	0.81634
Solyc09g063130	Photosystem I reaction center subunit IV (AHRD V3.3 *** A0A0K9P6J8_ZOSMR)	0.967066	0.864752
Solyc09g008650	FKBP-like peptidyl-prolyl cis-trans isomerase family protein (AHRD V3.3 *** AT3G10060.1)	0.94908	0.838589
Solyc08g076220	Phosphoribulokinase (AHRD V3.3 *** K4CMY9_SOLLC)	0.955637	0.861183
Solyc08g076150	Pentatricopeptide repeat-containing family protein (AHRD V3.3 *** U5GMW9_POPTR)	0.920691	0.84223
Solyc08g069010	Pentatricopeptide repeat-containing "protein," putative (AHRD V3.3 *** B9RNM2_RICCO)	0.985673	0.82572
Solyc08g061630	YGGT family protein (AHRD V3.3 *** B9HD03_POPTR)	0.950151	0.844873
Solyc08g013670	Photosystem I reaction center subunit	0.929782	0.802858
Solyc07g064760	Eukaryotic release factor 1 (eRF1) family protein (AHRD V3.3 --* AT4G27650.3)	0.974488	0.826126
Solyc07g063600	Chlorophyll a-b binding "protein," chloroplastic (AHRD V3.3 *** M1BNX7_SOLTU)	0.817785	0.865334
Solyc07g055050	ATP synthase protein I-like protein (AHRD V3.3 *** AT2G31040.1)	0.956021	0.860466
Solyc07g054290	Photosystem II family protein (AHRD V3.3 *** AT1G03600.1)	0.94092	0.823871
Solyc07g047850	Chlorophyll a-b binding "protein," chloroplastic (AHRD V3.3 *** CB23_ORYSI)	0.919442	0.823894
Solyc07g044860	psbXphotosystem II 23 kDa protein	0.957198	0.807363
Solyc07g015860	Peptide deformylase AF271258	0.878257	0.910461
Solyc07g007280	Chlororespiratory reduction 6 (AHRD V3.3 *** AT2G47910.2)	0.920928	0.863016
Solyc06g084470	Atypical CYS HIS rich thioredoxin 4 (AHRD V3.3 --* AT1G08570.4)	0.94943	0.854228
Solyc06g074200	photosystem I subunit O (AHRD V3.3 *** AT1G08380.1)	0.901056	0.882223
Solyc06g073290	Tetrapyrrole-binding family protein (AHRD V3.3 *** B9HH58_POPTR)	0.939604	0.817338
Solyc06g065990	ATP synthase subunit b (AHRD V3.3 *** A0A0K9PIX0_ZOSMR)	0.936793	0.824488
Solyc06g061070	Glycine cleavage system protein H (AHRD V3.3 *** A9PG07_POPTR)	0.961022	0.860595
Solyc06g007760	YCF54 (AHRD V3.3 *** AT5G58250.1)	0.945101	0.907094
Solyc06g005710	Protein plastid transcriptionally active "16," chloroplastic (AHRD V3.3 *** PTA16_ARATH)	0.961686	0.925973
Solyc05g056070	Photosystem 1 protein	0.886071	0.919169
Solyc05g056050	Chlorophyll a-b binding "protein," chloroplastic (AHRD V3.3 *** K4C2T0_SOLLC)	0.870603	0.927554
Solyc05g053100	Dihydrolipoyl dehydrogenase (AHRD V3.3 *** W9QVW5_9ROSA)	0.930142	0.813605
Solyc05g041530	alpha/beta-Hydrolases superfamily protein (AHRD V3.3 *** AT5G25770.3)	0.938374	0.814643
Solyc05g026570	Chlororespiratory reduction 3 (AHRD V3.3 *** A0A0F7CZ71_9ROSI)	0.882218	0.816393
Solyc05g010240	Chaperonin-60 beta subunit (AHRD V3.3 *** P93570_SOLTU)	0.974054	0.844623
Solyc05g009570	30S ribosomal protein 3 (AHRD V3.3 *** W9SB90_9ROSA)	0.976032	0.816971
Solyc05g007780	Photosynthetic NDH subcomplex L 2 (AHRD V3.3 *** A0A0F7GYP0_9ROSI)	0.956992	0.880498
Solyc05g005180	enoyl-CoA hydratase/isomerase D (AHRD V3.3 *** AT1G60550.1)	0.964906	0.903425
Solyc04g082630	Glyceraldehyde-3-phosphate dehydrogenase (AHRD V3.3 *** K4BVZ0_SOLLC)	0.89152	0.899792
Solyc04g074640	Ascorbate peroxidase (AHRD V3.3 *** W8E036_JATCU)	0.942483	0.851082
Solyc04g063240	STAY-GREEN-like protein (AHRD V3.3 *** AT1G44000.1)	0.980879	0.858165
Solyc04g054520	FK506-binding protein 43147 (AHRD V3.3 *** AT4G39710.3)	0.948997	0.833758
Solyc04g009540	Ribosomal protein L10 (AHRD V3.3 *** A0A124SGM8_CYNCS)	0.978391	0.833836
Solyc04g009530	Glutathione S-transferase (AHRD V3.3 *** A0A0N9HM59_HELAN)	0.820115	0.854462
Solyc04g009200	Glutamate 1-semialdehyde "2,1-aminomutase"	0.902525	0.828423
Solyc04g009020	PsbB mRNA maturation factor Mbb1 (AHRD V3.3 *** W9RTZ1_9ROSA)	0.883046	0.89545
Solyc03g120640	Photosystem I reaction center subunit VI (AHRD V3.3 *** B7FN63_MEDTR)	0.958185	0.874966
Solyc03g120630	Ribosomal protein S17 (AHRD V3.3 *** AT1G79850.1)	0.970438	0.850067
Solyc03g120430	D-glycerate 3-kinase (AHRD V3.3 *** G7IME0_MEDTR)	0.98421	0.826186
Solyc03g119860	Peptidyl-prolyl cis-trans isomerase (AHRD V3.3 *** G7JRX9_MEDTR)	0.899921	0.871896
Solyc03g115900	chlorophyll a-b binding protein CAB11	0.84895	0.902979
Solyc03g114930	photosystem II reaction center PsbP family protein	0.974912	0.929941
Solyc03g110960	Nucleoside diphosphate kinase (AHRD V3.3 *** K4BJV9_SOLLC)	0.862293	0.806146
Solyc03g062720	Photosynthetic NDH subcomplex B 2 (AHRD V3.3 *** A0A0F7GZL7_9ROSI)	0.95628	0.806666
Solyc03g005190	Phosphoinositide phosphatase family protein (AHRD V3.3 --* AT3G43220.3)	0.983319	0.863376
Solyc02g087400	Ankyrin repeat-containing protein (AHRD V3.3 *** A0A103XGS2_CYNCS)	0.917249	0.897972
Solyc02g086740	50S ribosomal protein "L12," chloroplastic (AHRD V3.3 *** RK12_NICSY)	0.960191	0.887694
Solyc02g080810	Aminomethyltransferase (AHRD V3.3 *** K4B9V1_SOLLC)	0.951972	0.836283
Solyc02g080540	ATP synthase gamma-subunit (AHRD V3.3 *** I0ZA63_COCSC)	0.955622	0.877403
Solyc02g079950	photosystem II oxygen-evolving complex protein 3	0.965516	0.906389
Solyc02g070800	Thiamine monophosphate synthase (AHRD V3.3 *** I3SV46_MEDTR)	0.964918	0.851377
Solyc02g021430	Mitochondrial transcription termination factor family protein (AHRD V3.3 *** AT2G34620.1)	0.976062	0.82161
Solyc01g106430	Inorganic pyrophosphatase (AHRD V3.3 *** A0A124SF20_CYNCS)	0.963581	0.851903
Solyc01g105030	Chlorophyll a-b binding "protein," chloroplastic (AHRD V3.3 *** A0A0V0HUB7_SOLCH)	0.859494	0.822356
Solyc01g105020	Protein phosphatase 2C family protein (AHRD V3.3 *-* AT4G33500.1)	0.874593	0.883663
Solyc01g098640	Thylakoid lumen 18.3 kDa protein (AHRD V3.3 *** A0A061F263_THECC)	0.965237	0.898408
Solyc01g096240	plant/protein (AHRD V3.3 *** AT3G61870.1)	0.885912	0.829021
Solyc01g095430	Protein CURVATURE THYLAKOID "1A," chloroplastic (AHRD V3.3 *** CUT1A_ARATH)	0.982872	0.821894
Solyc01g080280	Chloroplast glutamine synthetase	0.964877	0.811933
Solyc01g067290	Isoflavone reductase-related family protein (AHRD V3.3 *** B9HMP3_POPTR)	0.905064	0.862494
Solyc01g006330	Plastid-lipid associated protein PAP / fibrillin family protein (AHRD V3.3 *** AT1G51110.1)	0.950651	0.846568
