# Supplementary material for: G2-LIKE CAROTENOID REGULATOR (SlGCR) is a positive regulator of lutein biosynthesis in tomato
Source: aBIOTECH. 2022 Nov 29;3(4):267–80. doi: 10.1007/s42994-022-00088-z (PMC9755792; doi:10.1007/s42994-022-00088-z)
Supplement: Supplementary file 3 — Supplementary file3 (XLSX 87 KB) [file 42994_2022_88_MOESM3_ESM.xlsx]

## Sheet: Up-regulated genes
Dataset S2. Differentially expressed genes (DEGs) shared by both transgenic lines compared with MicroTom. Exact test using edgeR package, fold change > 1.
Gene ID	Annotation	MicroTom_1	MicroTom_2	MicroTom_3	E8:SlGCR_line5_1	E8:SlGCR_line5_2	E8:SlGCR_line5_3	E8:SlGCR_line6_1	E8:SlGCR_line6_2	E8:SlGCR_line6_3
Solyc00g032030.1	E3 ubiquitin-protein ligase (AHRD V3.3 *-* A0A2G2WYW6_CAPBA)	0	0.876869	0.020041	6.55001	2.21637	0	4.19953	5.05277	3.30653
Solyc00g500091.1		0	0	0	0.145084	3.50583	0	0.394013	2.39596	2.59453
Solyc00g500096.1		0.03438	0.177516	0.015617	5.33542	2.90434	6.79296	1.31547	1.71933	1.82682
Solyc00g500124.1		0.021145	0.610732	0.256309	1.5419	0.628319	1.37427	0.921351	0.570253	0.845381
Solyc00g500125.1		0	0.325925	0.197299	0.740695	0.203978	0.632166	0.447496	0.554689	0.234992
Solyc00g500204.1		0.098535	0.035739	0.014461	0.722561	0.289574	0.769612	0.318204	0.284869	0.547041
Solyc00g500250.1		0.275433	0.075959	0.127053	0.637901	1.59133	1.35074	0.339944	0.302802	1.04774
Solyc01g006050.2	LOW QUALITY:Transmembrane protein 45B (AHRD V3.3 *** A0A151U0K4_CAJCA)	0.107252	0.193422	0.359428	4.13622	4.73323	0	2.92408	2.60491	3.59508
Solyc01g006400.4	Extensin-like protein (AHRD V3.3 *** O49946_SOLTU)	1.99435	1.63949	8.55422	3.8943	4.83103	6.92415	4.18377	4.38042	6.05484
Solyc01g010170.2	Beta-glucosidase, putative (AHRD V3.3 --* B9REF8_RICCO)	0	0	0	17.4327	15.6848	29.3282	17.7735	31.343	23.0384
Solyc01g011430.4	O-acyltransferase WSD1-like protein (AHRD V3.3 *** A0A0B0PTU2_GOSAR)	1.22141	0	0.649856	2.53584	1.5566	4.42704	0.166365	0.274144	0.134629
Solyc01g013975.1		0	0	0	1.64371	1.97226	0	0.788659	1.65572	1.17429
Solyc01g058210.3	HCO3- transporter family (AHRD V3.3 --* AT1G15460.4)	2.88416	0	0.439751	10.5116	10.9625	5.00013	7.27285	11.8019	10.5683
Solyc01g066290.2	LOW QUALITY:Xaa-Pro aminopeptidase 1 (AHRD V3.3 --* A0A199W6F4_ANACO)	10.4611	10.7908	12.6371	12.4383	11.7721	0	10.2454	5.82166	11.7512
Solyc01g067440.4	Glutaredoxin family protein (AHRD V3.3 *** AT3G21460.1)	0.59014	0.912083	2.54038	13.4373	13.7159	4.77521	11.6059	10.2464	8.54312
Solyc01g080870.3	Peptide "transporter," putative (AHRD V3.3 *** B9SKJ1_RICCO)	27.9019	31.7967	34.2594	57.5892	60.576	41.934	55.1807	45.1685	37.8532
Solyc01g081250.3	Glutathione "s-transferase," putative (AHRD V3.3 *** B9SPC9_RICCO)	0.859869	0.084172	0.357752	160.044	146.708	137.413	524.357	530.131	426.661
Solyc01g090350.3	non-specific lipid-transfer protein	1.81277	0.429534	18.8513	142.735	140.816	235.016	477.295	0.754904	1058.22
Solyc01g090360.3	non-specific lipid-transfer protein	1.16985	0.307993	11.9943	132.827	97.904	218.944	538.574	211.213	560.276
Solyc01g095080.3	1-aminocyclopropane-1-carboxylic acid synthase-2	294.335	169.622	118.895	612.293	561.121	645.812	669.157	831.401	611.22
Solyc01g095090.3	RING/U-box superfamily protein (AHRD V3.3 *-* AT4G01270.1)	1.06642	0.73051	1.22137	3.17547	3.42166	2.79433	2.97471	7.28797	3.99468
Solyc01g098140.4	alpha/beta-Hydrolases superfamily protein (AHRD V3.3 *** AT2G45600.1)	1.34314	1.08386	1.11125	10.9874	10.7284	4.42871	9.93236	7.91196	9.23886
Solyc01g105300.4	Metacaspase-1 (AHRD V3.3 *-* A0A0B2R4L3_GLYSO)	0.385416	0.262422	0.507422	3.44744	2.78141	5.00288	1.76445	2.88055	2.56972
Solyc01g105650.4	2-oxoglutarate and Fe(II)-dependent oxygenase superfamily "protein," putative (AHRD V3.3 *** A0A061E128_THECC)	0	0	0	0.642488	1.58618	0	0.27597	0.492895	0.167646
Solyc01g106310.3	cysteine-rich/transmembrane domain A-like protein (AHRD V3.3 -** AT2G32210.1)	11.2179	16.8221	7.07223	114.367	87.0975	176.481	137.888	101.603	152.82
Solyc01g107850.4	Glycosyltransferase (AHRD V3.3 *-* M1DUE9_SOLTU)	36.3033	91.3271	31.0758	52.2778	56.3847	51.2583	55.7292	59.2342	47.9314
Solyc01g108140.4	B3 domain-containing protein (AHRD V3.3 *** W9RY77_9ROSA)	1.72841	1.38964	3.44698	1.91491	3.50078	5.30909	2.64238	1.81431	1.74069
Solyc01g109310.3	Protein DETOXIFICATION (AHRD V3.3 *** K4B3E4_SOLLC)	0.502804	0.944661	0.797611	4.81073	5.10923	10.5977	6.36919	7.5913	5.26467
Solyc01g109320.4	Protein DETOXIFICATION (AHRD V3.3 *** K4B3E5_SOLLC)	0.133238	0.049924	0.339673	5.73758	7.24818	5.71058	4.0794	4.19068	3.03863
Solyc01g111310.3	SlLAX2	1.9111	0.11703	6.10692	0.419962	0	3.49222	0.39457	0.416914	0.848542
Solyc01g150111.1		0	0.363467	0	2.28585	2.35381	3.80106	2.38252	5.25266	2.70887
Solyc01g150164.1		6.94962	2.1969	6.88657	13.6116	9.23984	13.9841	8.08848	70.8984	12.3918
Solyc02g021350.4	Nucleosome assembly protein family (AHRD V3.3 *** A9RDJ7_PHYPA)	1.12685	1.05637	1.51602	5.35644	3.06223	2.55703	2.26598	3.8696	2.12931
Solyc02g065000.1	Calcium-binding EF-hand (AHRD V3.3 *** A0A103YH91_CYNCS)	1.57458	4.79392	4.62587	14.1609	10.9995	10.9437	12.2704	8.25986	10.1233
Solyc02g067310.4	ZF-HD homeobox protein (AHRD V3.3 *** Q9ARE3_FLABI)	0	0	0	0.758543	2.17728	0.244405	0.250114	8.56961	0.187585
Solyc02g067750.4	Carbonic anhydrase (AHRD V3.3 *** B1VK36_SOLLC)	158.388	290.867	17.8401	358.226	365.276	405.5	240.229	281.493	307.944
Solyc02g068620.1	LOW QUALITY:Serine/threonine-protein phosphatase 2A 55 kDa regulatory subunit B (AHRD V3.3 --* U5FJY5_POPTR)	0.845974	0	0.033753	10.1417	2.51417	0	2.45711	3.22011	1.8335
Solyc02g071700.3	Lipase, GDSL (AHRD V3.3 *** A0A103XTV4_CYNCS)	1.1791	0	0	1.20723	2.38428	100.389	0.642396	1.03468	0.226587
Solyc02g072330.3	Subtilisin-like protease (AHRD V3.3 *-* A0A151SNY0_CAJCA)	0.203793	0.594111	0.712991	2.39247	1.2037	3.28153	1.70392	2.19381	1.91664
Solyc02g076910.3	Cysteine protease (AHRD V3.3 *** E7D4U5_TOBAC)	0.980114	1.26384	1.36037	2.98901	4.40198	4.45743	17.7775	7.93456	10.6436
Solyc02g077270.4	Calcium-binding EF-hand (AHRD V3.3 *-* A0A103XMB0_CYNCS)	0.557843	4.12552	0.976414	5.04277	4.37141	3.9824	2.72892	5.63216	3.95572
Solyc02g077970.4	Late embryogenesis "abundant," putative (AHRD V3.3 *** B9RBC1_RICCO)	1.34982	0.229593	2.06709	25.0584	24.9609	20.0007	33.0947	1.76979	117.602
Solyc02g078370.1	Anther-specific protein TA-29 (AHRD V3.3 *** TA29_TOBAC)	0.011886	0	0.756641	3.89291	4.57938	10.6072	2.39725	3.40707	3.78998
Solyc02g079280.3	MYB transcription factor (AHRD V3.3 *** A0A0U3IU11_MESCR)	0.649164	0.063303	0	1.66488	1.94666	2.65235	0.848809	1.94765	1.95372
Solyc02g079510.3	Peroxidase (AHRD V1 **** Q50LG4_TOBAC)%3B contains Interpro domain(s) IPR019793 Peroxidases heam-ligand binding site IPR019794 Peroxidase%2C active site IPR002016 Haem peroxidase%2C plant/fungal/bacterial	11.0882	14.1607	15.4982	58.927	54.0312	34.9825	55.2675	53.6029	47.6444
Solyc02g081800.1	LOW QUALITY:HXXXD-type acyl-transferase family protein (AHRD V3.3 *** AT3G26040.1)	1.10182	2.44657	1.50386	6.54674	4.67769	12.3817	3.64717	6.69812	2.93513
Solyc02g082060.2	LOW QUALITY:PPPDE putative thiol peptidase family protein (AHRD V3.3 *** AT4G25680.1)	27.8789	51.9881	32.3734	48.4764	45.4445	56.1385	48.8174	43.3842	48.901
Solyc02g082930.3	acidic extracellular 27 kD chitinase	180.305	63.1813	93.5865	592.171	554.682	589.657	523.024	374.126	535.109
Solyc02g084420.3	B-box zinc finger family protein (AHRD V3.3 *** AT2G21320.1)	6.70813	8.64197	5.21845	10.483	14.1831	90.6848	10.0104	97.6673	142.698
Solyc02g084430.3	B-box type zinc finger family protein (AHRD V3.3 *-* A0A061E6F9_THECC)	14.8556	15.341	10.6938	18.6292	222.426	24.524	128.359	179.067	16.5258
Solyc02g085630.3	Homeobox-leucine zipper family protein (AHRD V3.3 *** B9MXR7_POPTR)	0.485822	0.255324	0.651743	6.8964	8.33184	4.86756	2.37099	2.47939	4.15037
Solyc02g086530.4	Raffinose synthase family protein (AHRD V3.3 *** AT5G40390.1)	0.31407	0.288923	1.43519	2.15142	2.24762	2.44894	1.51129	1.10677	1.10497
Solyc02g087010.2	LOW QUALITY:NHL repeat-containing family protein (AHRD V3.3 *** B9HJT0_POPTR)	1.7327	2.07506	19.3278	4.89299	4.69706	1.82765	4.2687	4.84148	4.19855
Solyc02g087280.3	Major facilitator superfamily protein (AHRD V3.3 *** AT5G14940.1)	0.532282	0.342684	2.29704	4.64161	4.70607	9.79953	3.12577	3.719	3.10884
Solyc02g089170.4	Alpha-1,4-glucan-protein synthase [UDP-forming] 1 (AHRD V3.3 *** UPTG1_SOLTU)	0	0.062211	0.052953	1.55477	2.42265	0	0.496769	0.566362	0.74401
Solyc02g090930.3	Lipase (AHRD V3.3 *** A0A0B2PU23_GLYSO)	0.448497	0.676723	0.157753	2.63056	2.45809	0	0.994615	1.67209	1.71939
Solyc02g092110.3	Phytosulfokines 3 family protein (AHRD V3.3 *** B9IBM1_POPTR)	28.7818	26.9095	14.9362	62.9911	38.4725	40.8268	38.9371	40.2676	29.2971
Solyc02g092120.3	Phytosulfokines 3 family protein (AHRD V3.3 *** B9IBM1_POPTR)	1.76211	1.75498	2.34966	42.683	35.1239	40.3406	21.5191	24.9336	19.1084
Solyc02g093180.3	HXXXD-type acyl-transferase family "protein," putative (AHRD V3.3 *** A0A061DGL0_THECC)	0.925508	0.825052	1.14125	3.97621	3.80605	5.5525	6.0461	2.01534	6.68433
Solyc03g005110.3	Cystatin/monellin superfamily protein (AHRD V3.3 -** AT2G37435.1)	24.9244	23.1154	15.0528	62.0552	81.1571	69.5469	73.7432	50.0015	86.3233
Solyc03g005420.2	SPFH/Band 7/PHB domain-containing membrane-associated protein family (AHRD V3.3 *** AT5G25260.1)	1.72018	3.04744	1.07272	5.01957	4.38209	5.45807	5.69035	4.30605	5.17644
Solyc03g020010.1	miraculin	0.36107	0	1.95731	10.3247	6.66682	15.1812	10.251	9.30219	5.72094
Solyc03g020060.3	Pin-II type proteinase inhibitor 69 (AHRD V3.3 *** A0A097J9C9_CAPAN)	0	0.175176	0	44.1374	69.5034	36.7355	0.841026	1.64394	1.65038
Solyc03g032090.1	Amino acid "transporter," putative (AHRD V3.3 *** B9S6V9_RICCO)	42.8521	48.7014	39.4649	52.1413	46.8922	39.242	41.2505	47.4536	49.0257
Solyc03g037490.1		0	0	0.801751	1.84074	2.10773	8.4165	3.97914	1.90161	2.90317
Solyc03g043740.4	hydroxyproline-rich glycoprotein family protein (AHRD V3.3 *** AT5G65660.1)	15.6654	16.4389	12.9623	27.3034	25.1314	44.0079	27.7167	21.2168	26.7862
Solyc03g044350.3	Transcription elongation factor-related family protein (AHRD V3.3 *-* B9H8S4_POPTR)	0.238489	0.333024	0.230316	2.11565	0.932555	3.17443	1.7744	2.59803	1.04804
Solyc03g058330.3	Seed maturation protein LEA 4 (AHRD V3.3 *** Q9FNW3_GLYTO)	8.84656	0	30.5733	10.631	7.72263	19.5692	0.163233	0.584061	1.0347
Solyc03g078570.3	Ras-related protein (AHRD V3.3 *** W9QNC0_9ROSA)	1.97318	143.776	5.16649	69.3038	68.7474	60.7806	87.164	93.5012	102.582
Solyc03g078580.3	LOW QUALITY:Unknown protein (AHRD V3.3 )	0.51371	23.75	2.19843	34.5031	84.0517	28.3824	31.6729	44.7898	45.944
Solyc03g083640.1	LOW QUALITY:Late embryogenesis abundant "protein," LEA-14 (AHRD V3.3 --* A0A103XCK5_CYNCS)	11.103	17.7951	11.9885	11.2983	17.9694	20.3801	17.7246	19.2334	14.8538
Solyc03g093140.3	Glycerol-3-phosphate "transporter," putative (AHRD V3.3 *** B9R9S6_RICCO)	29.266	29.4259	29.7285	32.9144	27.3053	28.1602	106.735	104.153	34.3532
Solyc03g096250.3	Protein yippee-like (AHRD V3.3 *** K4BJ47_SOLLC)	9.84566	16.0417	4.30083	28.8623	24.2348	14.5299	20.9423	25.0551	21.7793
Solyc03g096290.3	plasma membrane intrinsic protein 1.7	2.29325	0.264483	5.8189	13.2871	14.4397	17.614	10.4979	12.2691	12.0155
Solyc03g097030.3	4-coumarate--CoA ligase	3.36096	3.27724	8.12056	15.5767	8.7273	11.4084	13.6022	17.2943	16.6456
Solyc03g097870.4	Bidirectional sugar transporter SWEET (AHRD V3.3 *** K4BJK4_SOLLC)	3.08967	9.24896	2.46298	17.1972	20.7499	6.62631	24.1043	28.1657	19.9948
Solyc03g098670.1		0.123564	0	0.232514	14.9739	9.77041	21.2897	16.4105	13.4416	15.1848
Solyc03g098740.1	Kunitz trypsin inhibitor (AHRD V3.3 *** B8Y888_TOBAC)	39.5527	30.2775	19.746	166.058	164.513	168.722	178.071	145.634	155.015
Solyc03g111290.2	Cytochrome "P450," putative (AHRD V3.3 *** B9RAH1_RICCO)	0	0.097709	0	5.63895	5.22164	3.8803	2.00038	1.93312	1.95277
Solyc03g111550.4	GDSL esterase/lipase (AHRD V3.3 *** A0A0B2PXL8_GLYSO)	25.1194	70.9964	23.8791	512.1	410.669	511.671	481.387	448.024	433.361
Solyc03g112200.1	LOW QUALITY:Insulinase (Peptidase family M16) family protein isoform 3 (AHRD V3.3 --* A0A061GZ00_THECC)	24.7955	50.934	29.0023	125.931	138.394	146.925	79.9947	94.1452	79.7746
Solyc03g112210.1	LOW QUALITY:Phloem specific protein (AHRD V3.3 -** G7J4R7_MEDTR)	6.50389	18.9713	13.8866	29.3127	32.3395	22.9677	25.982	33.5972	28.7857
Solyc03g112220.1	LOW "QUALITY:Helicase/SANT-associated," DNA binding protein (AHRD V3.3 --* AT3G24880.3)	8.52239	32.828	15.8745	96.5313	115.513	94.5525	101.083	149.101	104.937
Solyc03g112330.3	U-box domain-containing protein kinase family protein (AHRD V3.3 *-* AT2G19410.2)	1.3358	1.74484	1.98112	7.97474	8.26811	8.84076	14.3665	13.4949	11.1339
Solyc03g117610.2	Guanine nucleotide-binding alpha-16 subunit (AHRD V3.3 -** A0A0B0PFI0_GOSAR)	0.482777	0.435626	0.321149	5.4738	8.08007	7.62923	4.13467	4.38263	5.23899
Solyc03g117880.1	LOW QUALITY:Senescence-specific cysteine protease SAG39 (AHRD V3.3 --* SAG39_ORYSI)	0.128226	0	0.402715	2.75194	4.12866	4.99232	0.176495	2.67825	0.945914
Solyc03g118050.3	NADH-ubiquinone reductase complex 1 MLRQ subunit (AHRD V3.3 *** G7K3Q0_MEDTR)	1.98395	1.49456	0.1817	19.172	21.9767	5.68025	27.3048	136.468	3.13921
Solyc03g118060.3	NADH-ubiquinone reductase complex 1 MLRQ subunit (AHRD V3.3 *** G7K3Q0_MEDTR)	0.834436	0.396345	0	58.2904	57.8855	51.7369	77.4084	67.111	73.8633
Solyc03g118630.3	transmembrane protein (AHRD V3.3 *** AT3G17950.1)	2.39155	1.76381	3.68349	2.74999	6.10565	10.1992	2.56138	1.40128	2.96461
Solyc03g119260.4	Core-2/I-branching "beta-1,6-N-acetylglucosaminyltransferase" family protein (AHRD V3.3 *-* AT1G68390.1)	0.180156	0.225594	0.103609	1.76251	0.844327	2.32057	1.29546	2.99201	1.49996
Solyc03g120320.1	F box kelch like protein (AHRD V3.3 *** A0A0B7NXR4_SOLLC)	0.806289	0.3938	2.15094	6.20394	4.41539	12.02	7.75943	3.76388	6.00473
Solyc04g005610.3	NAC domain protein NAC2	0.426839	0	2.24486	13.8922	14.0155	13.0064	12.8532	17.0792	15.145
Solyc04g008670.2	Gibberellin 2-beta-dioxygenase (AHRD V3.3 *** A0A072UXE4_MEDTR)	0.208696	0	0.058434	4.72405	6.14496	11.9529	2.3487	1.91394	2.52255
Solyc04g015030.4	Heavy metal transport/detoxification superfamily protein (AHRD V3.3 *** I3STQ6_MEDTR)	1.7039	7.11167	28.1904	4.19617	3.45045	7.84042	3.76043	6.19756	7.09214
Solyc04g015530.3	Pectin lyase-like superfamily protein (AHRD V3.3 *** AT3G57510.1)	6.37433	4.41748	4.11914	15.2735	7.57165	7.33159	9.28442	10.3119	9.418
Solyc04g016000.3		0.450298	0.314415	0.051666	5.15086	6.91895	9.59565	2.21796	4.67434	3.66733
Solyc04g025040.1	Pre-mRNA splicing Prp18-interacting factor (AHRD V3.3 --* AT3G45950.1)	9.56202	39.0861	17.8787	84.5082	84.3536	30.6401	58.4645	53.8329	58.4744
Solyc04g039670.3	ATP-citrate "synthase," putative (AHRD V3.3 *** B9SHC9_RICCO)	0	0	0	0.463606	0.577847	0.817901	0.728736	0.435467	0.666173
Solyc04g045300.1	LOW QUALITY:Glucose-1-phosphate adenylyltransferase family protein (AHRD V3.3 --* AT4G39210.2)	0	0	0	7.39528	2.84974	11.9949	10.6977	10.0404	11.5369
Solyc04g045330.2	Glycosyltransferase (AHRD V3.3 *-* M1AXT7_SOLTU)	0	0	0	1.3422	1.13947	0	0.340752	0.827555	0.82366
Solyc04g051730.1	Cytochrome P450 (AHRD V3.3 *** A0A061DIB1_THECC)	1.42922	0	4.18908	15.0677	10.5823	20.8025	0.729562	0.249931	8.88234
Solyc04g064690.4	Peroxidase (AHRD V3.3 *** K4BT60_SOLLC)	2.41038	3.31698	2.18902	12.425	11.7097	10.2864	2.58175	3.19323	3.72242
Solyc04g071070.2	Extensin (AHRD V3.3 *** Q06446_SOLTU)	24.8811	0.304171	9.64042	52.3552	40.8923	69.6861	35.3921	68.2267	32.7726
Solyc04g071083.1		0.446072	0.053005	4.64698	9.76504	6.50806	2.021	8.478	14.9236	7.50848
Solyc04g071600.3	Abscisic acid stress ripening 5	0.77332	0.983369	0	6.23773	6.74552	1.11279	2.27238	3.21833	2.02226
Solyc04g072470.4	Defensin (AHRD V3.3 *** Q8W4V6_CAPAN)	0.73966	0	2.60394	52.5762	55.0854	55.7608	63.6434	13.0535	5.06971
Solyc04g072607.1		1.91836	5.22088	2.79245	7.73426	3.40981	15.4638	4.78177	6.98214	3.71715
Solyc04g072740.3	Sulfate "transporter," putative (AHRD V3.3 *** B9RJF7_RICCO)	0	0.372087	0.341586	2.07371	0.875339	2.61947	0.503623	0.884701	0.927235
Solyc04g072800.4	phosphoglycerate/bisphosphoglycerate mutase (AHRD V3.3 *** AT1G78050.1)	2.7956	3.10284	4.38251	6.00486	5.74076	5.93659	6.87644	6.62443	5.82579
Solyc04g074220.4	alpha/beta-Hydrolases superfamily protein (AHRD V3.3 *** AT5G09430.1)	0.794815	0.143505	1.46944	1.62319	1.8423	6.81679	1.82009	1.33618	1.54733
Solyc04g077810.1	LOW "QUALITY:ZCF37," putative (AHRD V3.3 *** A0A061F7D6_THECC)	4.83636	5.4865	2.2264	35.5486	37.7125	27.384	30.805	30.3068	27.3533
Solyc04g078325.1		0.387086	0.2174	0	2.06046	2.16433	1.84339	0.646115	1.86785	1.6708
Solyc04g082690.1	RING/U-box superfamily protein (AHRD V3.3 *** AT1G20823.1)	15.1921	25.3075	13.8866	46.0259	38.7601	67.4621	47.7764	45.33	41.0369
Solyc04g150160.1		0.347503	0	0.039693	8.91277	2.34267	1.77803	0.576473	1.19949	1.23528
Solyc04g150161.1		23.6232	0.111064	2.54668	115.11	83.8957	123.083	69.6855	121.331	67.0383
Solyc05g006220.3	IAA-amino acid hydrolase "ILR1," putative (AHRD V3.3 *** B9S2J7_RICCO)	0.090791	0.155682	0	3.42756	5.58015	3.95727	1.61998	0.944474	0.890973
Solyc05g007470.4	P-loop containing nucleoside triphosphate hydrolases superfamily protein (AHRD V3.3 *** AT3G28580.1)	4.46496	5.51133	4.64342	9.42087	7.79564	8.43677	6.73845	8.65398	6.34434
Solyc05g007950.4	LERNALE L.esculentum ribonuclease le	0.759526	0.095217	1.23043	3.73476	5.33265	3.63049	2.74183	2.42716	1.68446
Solyc05g008640.1	RING/U-box superfamily protein (AHRD V3.3 *-* AT1G80400.1)	24.6121	12.8161	13.939	39.7057	36.6893	15.5491	36.4032	29.9028	30.1406
Solyc05g009340.1	LOW QUALITY:BnaC02g18280D protein (AHRD V3.3 *-* A0A078CZZ8_BRANA)	0.209747	0	1.31384	20.3615	25.6567	8.98976	9.10331	5.9144	10.0155
Solyc05g009500.3	Major facilitator superfamily protein (AHRD V3.3 *** AT1G68570.1)	0.878	0	0.79464	1.6365	0.475208	3.23522	6.66961	0.62763	1.22459
Solyc05g009720.3	Two-component response regulator (AHRD V3.3 *** W9RG69_9ROSA)	9.00619	4.10181	11.9538	13.3996	15.1643	13.9336	11.1069	8.1688	10.5329
Solyc05g010516.1		6.40899	9.63208	9.39092	12.0192	11.5851	15.5621	17.7591	14.7145	34.2369
Solyc05g011890.1	Sulfotransferase (AHRD V3.3 *** K4BXR2_SOLLC)	15.4435	78.282	22.0519	33.6368	19.0568	24.242	22.8538	24.0757	24.3221
Solyc05g012660.3	Glycosyltransferase, putative (AHRD V3.3 *** B9RCX8_RICCO)	0.340437	0.174052	0.147228	0.872778	1.94957	2.65455	1.01755	0.626287	1.22905
Solyc05g013530.4	Octicosapeptide/Phox/Bem1p domain-containing protein kinase (AHRD V3.3 *** A0A0K9NT10_ZOSMR)	42.5249	52.9369	50.7726	59.7947	62.1599	57.0202	83.6661	124.912	82.465
Solyc05g015780.1		0	0	0	0.502588	0.945044	0.946435	0.163175	0.279618	0.635833
Solyc05g052050.1	DNA-binding protein Pti4	51.9152	56.3529	61.3444	79.1149	99.9449	135.066	109.58	82.2387	100.035
Solyc05g052280.3	Peroxidase (AHRD V3.3 *** K4C1Q9_SOLLC)	0.879014	0.067662	0.63314	3.1632	5.2989	5.15972	2.90642	3.11869	2.52003
Solyc05g053160.3	AWPM-19-like membrane family protein (AHRD V3.3 *** B9HSV5_POPTR)	0	0.35533	0.16494	25.8337	21.9132	19.43	32.0638	27.0331	0.986537
Solyc05g053330.3	MYB transcription factor (AHRD V3.3 *** Q39550_CRAPL)	0.068011	0.305801	0	17.7307	15.9819	13.1172	16.0737	14.463	18.6008
Solyc05g055700.3	NADP-dependent alkenal double bond reductase (AHRD V3.3 *** I3SE71_MEDTR)	3.68225	3.30066	5.84947	10.3366	11.0808	14.4547	12.9651	9.55303	11.0805
Solyc06g005340.3	Ras-related protein RABE1c (AHRD V3.3 *-* A0A0B2QNW3_GLYSO)	0	0	0	1.74941	3.54061	1.99171	1.39781	1.49777	2.47591
Solyc06g005350.3	Ras-related small GTP-binding family protein (AHRD V3.3 *** AT5G59840.1)	0	0.740042	0	2.67374	3.13167	0	1.82684	1.0571	2.08941
Solyc06g005450.1	Glutamate "dehydrogenase," NAD-specific (AHRD V3.3 *** A0A124SCU6_CYNCS)	2.4043	9.34718	2.60427	23.7122	20.5933	11.9168	15.218	20.6211	12.9252
Solyc06g005465.1		0.347853	1.75311	0.167335	3.21566	7.25939	0	2.32459	4.10094	3.76754
Solyc06g005520.4	Protein kinase (AHRD V3.3 *** C6ZRV6_SOYBN)	0.777095	1.59043	1.57581	2.80657	6.25573	5.09184	2.36559	3.39615	2.30279
Solyc06g005720.4	NAD(P)-binding Rossmann-fold superfamily protein (AHRD V3.3 *** "AT2G29260.1),Pfam:PF13561"	2.42303	9.42252	2.59549	10.5149	11.528	9.48524	10.3802	10.4853	9.29283
Solyc06g005810.3	Ras-related protein Rab11C (AHRD V3.3 *** RB11C_LOTJA)	1.50007	3.14961	3.54791	12.7355	13.7479	8.68956	10.4783	9.23856	11.0775
Solyc06g005960.4	dentin sialophosphoprotein (AHRD V3.3 *-* AT1G07330.2)	0.060558	2.61369	0	10.5858	12.8606	9.54221	9.58253	12.2638	11.5566
Solyc06g005965.1		0	141.444	0	102.709	75.3556	113.251	88.336	116.549	113.931
Solyc06g005970.2	Glycosyl hydrolase family protein (AHRD V3.3 *** AT3G47000.1)	6.66202	76.5608	8.4592	100.903	94.0935	79.2983	91.6889	108.035	98.9867
Solyc06g006000.3	Maternal effect embryo arrest 59 (AHRD V3.3 *** A0A061GXA8_THECC)	0	0.437953	0.868731	41.6009	37.5144	58.8043	20.8771	21.2928	15.6619
Solyc06g007120.3	PI-phospholipase C4	0.790378	11.4848	3.9457	12.1186	7.09071	14.6538	7.58464	8.39383	8.15547
Solyc06g007130.5.1	omega-3 fatty acid desaturase-3	0.193246	0.378175	4.77091	1.49521	0.913578	2.56388	0.97876	1.12957	1.06187
Solyc06g034040.1	Oleosin (AHRD V3.3 *** K4C4M8_SOLLC)	1.54355	0.647202	0.081518	114.173	96.1641	114.062	228.338	138.123	7.90584
Solyc06g034370.1	Plant invertase/pectin methylesterase inhibitor superfamily protein (AHRD V3.3 *** AT5G62350.1)	0.775955	0.290749	2.30158	2.47871	5.04516	5.54291	2.10293	3.19507	3.28446
Solyc06g050440.3	Peroxidase (AHRD V3.3 *** K4C5I8_SOLLC)	1.09484	0	1.41306	17.85	17.8201	15.5416	14.1881	13.8386	13.9602
Solyc06g053760.3	Syntaxin, putative (AHRD V3.3 *** B9SHK3_RICCO)	0.29322	0.527723	0.336893	2.2964	0.706863	2.51516	1.55109	1.49441	0.585536
Solyc06g053900.4	3-ketoacyl-CoA synthase (AHRD V3.3 *** K4C677_SOLLC)	0	0	0	0.375389	1.22523	4.17069	0.640472	0.920095	0.821009
Solyc06g060675.1		9.75191	8.37344	8.04554	19.6653	15.6034	17.4381	15.1063	12.9889	10.8835
Solyc06g061110.2	Seed maturation protein (AHRD V3.3 *** Q2XSJ3_GLYTO)	0	0	0.422826	15.9705	12.7491	5.60095	50.4709	19.3864	0.613876
Solyc06g061280.3	Cinnamoyl-CoA "reductase," putative (AHRD V3.3 *** B9S247_RICCO)	1.9085	1.46128	4.48785	11.1534	9.66894	4.96802	14.0865	12.6635	15.3493
Solyc06g064740.4	LOW QUALITY:Nuclear nucleic acid-binding protein C1D (AHRD V3.3 *-* A0A0B0NSY9_GOSAR)	3.1934	3.43572	0	5.95684	8.77429	18.1234	5.50173	15.3455	4.34252
Solyc06g068940.4	Calcium-dependent lipid-binding (CaLB domain) family protein (AHRD V3.3 *** AT3G17980.1)	0	0.11268	0.287734	1.12614	1.8932	0	1.09747	0.500942	0.172164
Solyc06g069580.3	Heparanase (AHRD V3.3 *** C9E7B7_ORYSI)	0.970296	0.246164	3.15495	10.918	7.36906	11.3638	9.32494	12.3684	9.63542
Solyc06g073180.3	CONSTANS interacting protein 1	17.0869	19.8097	20.0037	21.8449	62.7824	68.8387	22.9929	26.4723	56.7147
Solyc06g074420.1	Cytochrome P450 family protein (AHRD V3.3 *** B9HQW0_POPTR)	0.434145	0	0.959045	1.81154	2.61677	2.20119	1.25895	1.01567	0.940109
Solyc06g074750.1	Histone H2B (AHRD V3.3 *-* B6SGC3_MAIZE)	21.8613	7.31959	47.1043	50.993	44.6656	69.6614	47.7768	55.75	66.6473
Solyc06g076160.4	Cytochrome P450 (AHRD V3.3 *-* C5NM77_TOBAC)	1.29029	2.17351	2.07105	45.3276	43.6026	50.6933	40.3844	51.4446	41.5229
Solyc06g076540.1	Class I heat shock protein (AHRD V3.3 *** F4YBC5_SOLNI)	2.6997	0.820298	0.5801	289.169	327.702	301.701	366.942	205.063	360.793
Solyc06g082240.2		0.451409	0	0.702281	4.92359	4.61883	2.26923	1.89377	2.71265	2.81079
Solyc06g082410.1	Major facilitator superfamily protein (AHRD V3.3 *-* AT2G30300.1)	8.43373	7.41121	7.461	12.8219	9.53748	42.872	36.6389	40.6568	9.05185
Solyc06g083480.4	NAD(P)-binding Rossmann-fold superfamily protein (AHRD V3.3 *** AT5G06060.1)	5.5533	3.56089	4.73546	13.3964	6.94799	7.95225	6.87361	11.1224	12.7434
Solyc07g005775.1		15.983	35.5563	20.8095	48.3474	46.9147	31.4642	33.918	45.1377	42.7045
Solyc07g007710.4	Defensin protein (AHRD V3.3 *** B1N680_SOLLC)	2.0399	1.1789	3.43429	15.4186	15.5637	19.4536	23.9431	1.51509	64.892
Solyc07g007980.3	Protein kinase (AHRD V3.3 *** C6ZRY2_SOYBN)	1.34379	3.15591	1.05669	1.51777	0.888329	6.04776	1.49106	1.81063	1.37913
Solyc07g008240.3	Non-symbiotic hemoglobin 1 (AHRD V3.3 *** HBL1_GOSHI)	0.73079	1.53832	0	4.61261	6.95646	90.9826	3.87176	3.04819	3.5399
Solyc07g008280.4	Transmembrane "protein," putative (AHRD V3.3 *** G7JD04_MEDTR)	1.66863	0.678963	2.5203	4.33087	4.7479	21.5108	3.08055	2.90785	2.82188
Solyc07g008360.2	ribosomal protein L30/L7 family protein	4.23837	17.8489	1.26269	69.5015	67.5114	59.4614	48.8321	67.4618	60.8429
Solyc07g042230.1	Ethylene-responsive transcription factor (AHRD V3.3 *-* A0A0K9P1G2_ZOSMR)	0	2.62968	0	4.83265	6.54731	23.0755	1.0042	3.05404	14.6783
Solyc07g042400.2	LOW QUALITY:transmembrane protein (AHRD V3.3 --* AT5G20790.2)	3.47745	7.36566	6.04573	6.3292	6.3794	4.70579	6.23633	4.9139	5.06872
Solyc07g043420.3	2-oxoglutarate-dependent dioxygenase 2	0.225311	0.523634	0.992211	22.6088	25.1837	22.5692	52.6601	1.50684	302.825
Solyc07g043550.3	UDP-glucose "4-epimerase," putative (AHRD V3.3 *** B9SV82_RICCO)	4.8759	21.7513	1.88215	35.2859	36.4141	31.5368	39.5941	51.1836	40.4881
Solyc07g043630.2	AMP-dependent synthetase and ligase family protein (AHRD V3.3 *** AT2G17650.1)	0.419096	0.797016	0.271415	1.34153	2.04216	1.73934	2.38269	0.984042	0.820228
Solyc07g044930.3	ATP-dependent RNA "helicase," putative (AHRD V3.3 *** B9S326_RICCO)	4.39059	10.9635	5.82177	17.8492	12.9985	16.2668	11.0539	15.9781	15.2213
Solyc07g044960.1	Xyloglucan galactosyltransferase "KATAMARI1," putative (AHRD V3.3 *** B9R9L8_RICCO)	0	1.27389	0.045489	5.91684	6.54881	0.923746	3.58493	5.13859	3.21262
Solyc07g045430.4	Nudix hydrolase (AHRD V3.3 *** A0A061GGI6_THECC)	0.134783	0	0.063613	3.53716	5.13547	2.91758	1.89281	2.25968	2.92013
Solyc07g049645.1		0.155286	0	2.02175	2.66957	3.84565	3.86203	0.048646	0.821074	1.43643
Solyc07g062490.1	Serine/threonine-protein kinase (AHRD V3.3 *-* A0A067JEE7_JATCU)	3.51365	1.70948	3.80936	2.90137	1.9018	7.17974	3.04075	3.58072	3.3783
Solyc07g063850.3	IAA-amido synthetase 43168	2.42912	0.268968	4.99864	6.09027	5.60229	9.21705	3.05081	4.55013	3.07952
Solyc07g064600.3	inducible plastid-lipid associated protein	0	0	0	7.73888	15.7447	15.7485	1.10204	0.97329	1.40736
Solyc07g064720.3	GDSL esterase/lipase (AHRD V3.3 *** W9RB61_9ROSA)	1.07866	1.89454	1.69944	28.2826	27.6099	13.6288	20.226	26.7523	21.6552
Solyc07g066570.4	filamentous hemagglutinin transporter (AHRD V3.3 *** AT1G79160.1)	15.9071	16.9113	12.7242	20.3491	18.1538	18.7029	21.7838	19.6727	19.5138
Solyc07g150103.1		56.3794	92.7724	18.2326	100.679	97.1484	113.424	105.446	100.101	90.2362
Solyc08g005650.3	Cytochrome P450-1 (AHRD V3.3 *** K4CI56_SOLLC)	0.07907	0.152582	0.566408	2.26381	1.48092	1.64929	2.74194	3.26075	1.81262
Solyc08g005720.4	Terpene synthase 18 (AHRD V3.3 *-* R9R6F3_SOLLC)	6.51375	19.7133	2.85959	37.7001	35.8658	50.8305	26.6931	40.9115	29.9254
Solyc08g006765.1		0	0	0.402509	2.99637	0.620602	8.52757	2.97038	2.18348	1.96785
Solyc08g007863.1		2.3327	3.39905	0.311233	4.17247	3.6847	5.57662	4.8148	6.41847	6.93911
Solyc08g007867.1		1.79385	1.46531	0.159095	2.54524	3.84679	4.74129	2.19317	3.28951	3.25422
Solyc08g013950.1		0.058975	0	1.16308	9.36997	5.76504	12.49	7.7927	10.4415	12.5513
Solyc08g016801.1		3.26538	4.63187	5.83967	18.1636	13.066	15.1836	17.2835	16.6255	18.501
Solyc08g036620.4	Jasmonate zim-domain protein (AHRD V3.3 *** G7LE60_MEDTR)	0	0	0	9.39487	7.6607	5.46942	2.33207	5.18938	6.59984
Solyc08g048290.4	inositol transporter 2	4.32524	4.11019	5.70601	8.85889	6.97442	1.79493	6.39742	8.35515	10.4866
Solyc08g062200.3	Plant regulator RWP-RK family protein (AHRD V3.3 *-* AT1G64530.1)	0	0.542922	0	1.01095	0.93838	3.31507	0.814137	1.29779	0.963049
Solyc08g062220.3	Glycosyltransferase (AHRD V3.3 *** K4CL11_SOLLC)	4.53561	4.0702	5.5229	9.19224	14.4526	6.03818	5.90021	5.42944	7.02905
Solyc08g065600.1	Vacuolar-processing enzyme (AHRD V3.3 *** VPE_VICSA)	0	0	0	8.15687	9.36539	13.144	3.13347	3.97057	3.09504
Solyc08g067410.2	3-ketoacyl-CoA synthase (AHRD V3.3 *** A0A023PMK5_TOBAC)	0.542607	0.552089	4.95338	2.30195	3.10544	2.81893	1.7615	1.38168	2.05518
Solyc08g067630.3	histone deacetylase-like protein (AHRD V3.3 *** AT2G25625.2)	2.96533	1.2671	1.53114	6.40039	3.74675	8.62727	5.42655	5.43259	3.28841
Solyc08g068410.3	flowering time control protein-related / FCA gamma-like protein (AHRD V3.3 --* AT2G47310.1)	0.811899	0	1.26191	1.26436	0.323627	0	0.935828	2.42915	1.22243
Solyc08g074683.1	polyphenol oxidase precursor	0	0	0.080006	1.20131	1.1704	0	0.041681	0.160446	0.175096
Solyc08g074720.2	LOW QUALITY:Late embryogenesis abundant protein (AHRD V3.3 *** A0A075C704_9CARY)	2.38288	0	8.96154	24.7133	21.3697	59.9398	26.4583	17.422	20.7812
Solyc08g074917.1		10.2793	13.7296	6.53673	29.2887	18.6265	19.2643	18.825	30.6331	21.8282
Solyc08g075800.1	AMP-dependent synthetase and ligase family protein (AHRD V3.3 *** B9H5H2_POPTR)	0.63753	0.032888	0	2.47146	1.70799	3.87602	1.28386	1.41385	2.37249
Solyc08g078870.3	14 kDa proline-rich protein "DC2.15," putative (AHRD V3.3 *** B9RD76_RICCO)	8.7071	13.9052	9.99847	153.297	174.948	162.942	59.7321	63.8378	54.4492
Solyc08g079280.3	Cytochrome P450 family protein (AHRD V3.3 *** U5GNW2_POPTR)	12.7376	30.5719	8.83643	66.4564	66.2411	75.768	58.0115	51.9445	53.8723
Solyc08g082120.2	Methanol inducible protein (AHRD V3.3 *** D1MAX5_NICBE)	1.44225	0.813477	3.10877	4.62839	3.11293	4.13879	4.16164	5.60642	3.35436
Solyc08g082780.2	Transmembrane "protein," putative (AHRD V3.3 -** A0A072V1A4_MEDTR)	0	0	0.410709	5.59015	5.74996	8.43739	5.21574	1.83031	3.15095
Solyc08g150102.1		0	0.503736	0.079698	5.24322	5.93849	0	4.22685	8.69763	3.47335
Solyc09g005060.3	Phosphatidylethanolamine binding "protein," putative (AHRD V3.3 *** B9SWX4_RICCO)	0	0	0	22.7666	13.598	0.411797	11.7807	5.03548	0.665528
Solyc09g007760.4	plasma membrane intrinsic protein 2.1	0.688441	0.935107	0	3.98013	2.63406	2.1312	1.73162	2.65565	1.94412
Solyc09g008370.1	LOW QUALITY:Major facilitator superfamily protein (AHRD V3.3 *** AT2G39210.1)	0.442876	0.340544	0.866754	7.28275	6.04223	3.47331	5.63147	5.47297	5.96917
Solyc09g008670.3	threonine deaminase	0	0.15977	0	3.30792	2.70697	3.07408	0.86619	1.11827	0.843817
Solyc09g009570.3	Fatty acyl-CoA reductase (AHRD V3.3 *-* K4CQY6_SOLLC)	1.46176	0.365571	2.18618	4.96787	4.85734	10.7238	5.77697	5.60291	5.04611
Solyc09g011590.4	Glutathione S-transferase-like protein (AHRD V3.3 *-* A8DUB0_SOLLC)	6.28961	0.521861	0.785146	8.85511	8.38273	13.2415	8.3374	8.78395	6.16584
Solyc09g014310.3	Desiccation-related PCC13-62 (AHRD V3.3 *** "A0A0B0N4G5_GOSAR),Pfam:PF13668"	0.763939	0.816736	0.508251	17.5624	16.5961	14.1312	14.4751	15.4251	14.2903
Solyc09g014750.1	Late embryogenesis abundant protein (AHRD V3.3 *** "W0FHP9_9CARY),Pfam:PF00477"	0.726221	8.25668	0.883896	105.816	126.643	79.3596	8.71114	305.469	819.218
Solyc09g015010.2		1.02043	0.686729	0.436624	20.0214	18.6458	18.4767	18.245	14.6247	18.1848
Solyc09g061791.1		25.8635	36.8815	26.2723	161.734	122.77	136.157	128.361	111.993	134.201
Solyc09g073040.3	amino-terminal region of chorein (AHRD V3.3 --* AT3G20720.2)	1.35334	2.82609	1.69838	4.9854	6.96972	4.31364	5.2074	6.5325	5.57927
Solyc09g082340.2	vicilin	0.449115	6.42971	0.456485	329.926	262.858	227.26	4.78866	478.246	333.811
Solyc09g089740.3	2-oxoglutarate (2OG) and Fe(II)-dependent oxygenase superfamily protein (AHRD V3.3 *** AT1G06620.1)	7.11502	5.70672	7.98721	9.49546	9.65929	11.6785	22.4965	26.3047	21.6473
Solyc09g089780.3	2-oxoglutarate (2OG) and Fe(II)-dependent oxygenase superfamily protein (AHRD V3.3 *** AT1G06620.1)	0	0	0	0.772599	0.373539	0	0.704711	1.0626	0.484766
Solyc09g089820.2	2-oxoglutarate (2OG) and Fe(II)-dependent oxygenase superfamily protein (AHRD V3.3 *** AT1G06620.1)	0	0.074953	0.098714	8.52937	5.08627	5.71566	9.78682	7.63201	0.539882
Solyc09g090080.1	Phosphate transporter (AHRD V3.3 *** K0FGD5_9ERIC)	18.9669	26.8488	12.3778	12.7201	10.4121	3.99919	22.8691	21.1295	18.2993
Solyc09g090150.4	11S storage globulin (AHRD V3.3 *** O82437_COFAR)	0.137343	0.162717	0.044394	82.8321	83.2231	29.9066	564.067	15.2655	21.6908
Solyc09g090300.3	DCTP pyrophosphatase 1 (AHRD V3.3 *** A0A061ENZ8_THECC)	0	0.3099	0.628702	2.61646	3.30188	3.45835	1.91524	1.98212	1.03659
Solyc09g090970.4	Major allergen Pru ar 1 (AHRD V3.3 *** A0A0B2QY84_GLYSO)	0.212555	9.53827	5.43634	160.072	99.1164	179.972	173.331	32.186	14.1861
Solyc09g090990.2	PR10 protein (AHRD V3.3 *** K4CWC5_SOLLC)	3.78457	0	1.20149	19.4344	17.9216	8.28219	6.91829	3.33088	6.06826
Solyc09g091000.4	Major allergen d 1 (AHRD V3.3 *** Q8L6K9_MALDO)	0.825481	0.205297	15.7999	82.3753	48.5031	50.8146	36.6268	34.1349	40.0811
Solyc09g091630.1	C2 domain-containing protein / GRAM domain-containing protein (AHRD V3.3 --* AT3G59660.2)	0	0	0	15.3441	1.7196	0	6.87475	7.02431	3.74081
Solyc09g091730.4	Pectinesterase (AHRD V3.3 *** K4CWJ9_SOLLC)	0.962808	2.8879	0.541358	3.78887	6.02504	11.5456	3.20776	4.36389	4.36206
Solyc09g092480.1	Glycosyltransferase (AHRD V3.3 *** K4CWS4_SOLLC)	18.4702	17.6372	32.132	39.5086	44.6747	41.0957	41.8399	37.0252	41.7076
Solyc09g097760.3	Glycine rich protein (AHRD V3.3 *-* Q94CG1_TOBAC)	11.0289	1.03405	7.11383	45.7079	52.6964	45.17	15.9905	12.7464	14.4479
Solyc09g098120.3	Oil body-associated protein 1A (AHRD V3.3 *** OBP1A_ARATH)	1.69699	0.193448	3.79128	88.7874	81.9524	73.6708	100.521	0	100.108
Solyc10g005080.3	Late elongated hypocotyl (AHRD V3.3 *** J9PV71_NICAT)	7.54395	9.51299	7.99739	13.8651	13.4714	17.383	31.862	26.3896	48.3281
Solyc10g008040.4	Late embryogenesis abundant protein-like (AHRD V3.3 *-* Q9LF88_ARATH)	0.261135	0.562264	0.541455	3.07846	3.27444	4.45949	6.07408	1.09942	59.9103
Solyc10g018120.2	neuronal PAS domain protein (AHRD V3.3 *** AT2G40390.1)	2.96278	8.17052	3.89755	13.9727	18.0842	19.7553	11.7788	15.0949	13.6519
Solyc10g049270.2	Serine "carboxypeptidase," putative (AHRD V3.3 *** B9S819_RICCO)	0.346288	0.130748	0.997904	3.73022	1.31173	3.97196	1.97686	2.62672	2.345
Solyc10g055200.1	Dirigent protein (AHRD V3.3 *** K4D1B3_SOLLC)	0.383999	0	1.28881	9.94511	6.51911	32.9164	6.02479	7.85991	4.1594
Solyc10g075070.3	Non-specific lipid-transfer protein (AHRD V3.3 *** K4D1U9_SOLLC)	68.9283	219.073	195.13	227.077	474.378	235.352	276.131	240.922	367.175
Solyc10g076370.3	Dehydration-responsive element binding protein (AHRD V3.3 *-* G9JKP4_LEYCH)	2.42652	1.09949	0.304505	3.35969	6.30477	5.26986	4.72131	4.42702	3.52625
Solyc10g078670.3	BZIP transcription factor family protein (AHRD V3.3 *** A0A061EYD6_THECC)	1.44426	0.500856	3.73098	3.7508	2.52352	3.5545	2.98919	3.73546	2.75455
Solyc10g079870.3	Cytokinin oxidase/dehydrogenase-like (AHRD V3.3 *** I0IUR0_SOLLC)	0.124828	0.149506	0.0788	3.5777	3.82129	1.88115	2.17616	2.68924	3.18495
Solyc10g080690.2	Patatin (AHRD V3.3 *** K4D2V9_SOLLC)	0.228153	0	5.98635	1.61711	1.13854	1.95572	0.540311	0.291269	0.740835
Solyc10g081970.2	Late embryogenesis abundant (LEA) hydroxyproline-rich glycoprotein family (AHRD V3.3 *** AT2G35980.1)	0.263964	0.201178	0.505702	25.8323	40.4143	8.77375	30.1612	31.0749	24.5068
Solyc10g084370.3	MYB transcription factor (AHRD V3.3 *** B5TV64_CAMSI)	0	3.73399	2.86023	6.53299	6.29701	18.0133	9.80303	24.4586	3.11069
Solyc11g006290.2	3-oxo-5-alpha-steroid 4-dehydrogenase family protein (AHRD V3.3 *** AT5G16010.1)	2.95553	3.7237	3.39204	23.912	25.8759	6.70709	25.0193	35.9172	13.9544
Solyc11g010380.2	Protein DETOXIFICATION (AHRD V3.3 *** K4D5J9_SOLLC)	36.0974	49.3341	50.5814	53.2351	51.562	90.5451	110.162	99.1682	56.0101
Solyc11g011030.2	Pto-responsive gene 1	0.08597	0	0.205642	2.61666	2.41025	0	0.935045	0.98242	1.00512
Solyc11g011275.1		3.58284	8.45738	5.40309	21.9811	21.3492	25.6939	22.0381	20.0704	21.6885
Solyc11g012950.2	RING/U-box superfamily "protein," putative (AHRD V3.3 *** A0A061FP05_THECC)	0.76741	1.2496	0.565515	2.78635	3.66386	12.9758	1.72657	2.0035	1.64312
Solyc11g068940.1	U-box domain-containing family protein (AHRD V3.3 *** B9IIL0_POPTR)	0.394217	0	0	4.70476	6.25207	5.04614	1.5226	2.28529	1.44471
Solyc11g071600.2	aldehyde oxidase	0.127945	0.017738	0.160012	0.848172	0.940869	1.37092	0.503663	0.730774	0.317593
Solyc11g071640.3	Beta-glucosidase (AHRD V3.3 *** A0A0B4PJM3_SOYBN)	14.708	15.2496	14.8476	17.5039	19.0335	18.3533	18.8953	38.4937	54.759
Solyc11g072500.2	Dof "domain," zinc finger family protein (AHRD V3.3 *** Q6L3K2_SOLDE)	1.92488	1.48016	1.36676	2.20203	2.71311	3.3747	8.38229	2.513	2.03101
Solyc11g072600.3	APETALA2d	2.49516	0.369406	2.45382	4.36875	6.49782	5.43609	8.6044	3.86369	0.702187
Solyc12g006050.2	Major facilitator superfamily protein (AHRD V3.3 *** AT3G21670.1)	0.228185	0	0.774992	5.2865	4.19175	1.50462	1.01158	2.04939	1.55095
Solyc12g009480.2	SPX domain-containing family protein (AHRD V3.3 *** B9IMZ5_POPTR)	11.1549	11.8301	8.51675	15.5044	15.5727	35.5549	13.5016	40.0369	13.7927
Solyc12g010020.3	Leucine aminopeptidase A1	0.057015	0	0.062845	4.03532	5.92169	2.44366	1.23896	2.27039	1.2696
Solyc12g010030.3	Leucine aminopeptidase (AHRD V3.3 *-* U3PLK3_TOBAC)	0	0	0	3.2854	2.13112	0	1.27133	1.50418	1.00557
Solyc12g011430.3	Hydroxyacylglutathione hydrolase 3 (AHRD V3.3 *** F4HRK0_ARATH)	10.3635	33.3691	7.73157	51.9558	55.5705	57.88	50.9033	54.6017	52.7569
Solyc12g017630.2	Ribosomal RNA small subunit methyltransferase NEP1 (AHRD V3.3 *** A0A0B2PCU7_GLYSO)	36.4897	37.9847	39.4227	40.0882	41.6256	53.2081	44.0795	56.516	44.9979
Solyc12g019144.1	RING/U-box superfamily protein (AHRD V3.3 *-* AT4G34040.1)	0	0	0	4.9268	2.17274	3.04781	2.19207	2.35993	2.00477
Solyc12g027580.3	exportin-4 protein (AHRD V3.3 *** AT3G04490.2)	8.63985	9.67895	9.4411	14.1454	12.3305	11.973	14.8643	13.967	12.9583
Solyc12g036267.1		0.197909	0.07583	0.161365	9.14399	7.60426	5.78261	7.44865	13.0069	10.3453
Solyc12g036330.1		2.16785	1.22112	1.067	2.47217	2.92754	6.05968	1.94146	3.59474	3.45337
Solyc12g038140.1	LOW QUALITY:Rho guanine nucleotide exchange factor (AHRD V3.3 *-* AT1G49290.1)	0	0.658475	0.276657	1.38067	2.26638	0.417738	1.13466	0.705735	0.396772
Solyc12g040520.2	Katanin p60 ATPase-containing subunit A1 (AHRD V3.3 *** K4DEU6_SOLLC)	0	0	0	0.432392	0.295368	0	0.252444	0.511282	0.530882
Solyc12g042240.2	Peptide transporter (AHRD V3.3 *-* W9SG60_9ROSA)	2.64646	3.78088	1.94217	4.7731	5.68152	4.12512	3.75774	5.44593	4.0214
Solyc12g042250.3	Peptide "transporter," putative (AHRD V3.3 *** B9S7C1_RICCO)	2.32794	3.23606	2.55884	6.52561	4.88872	9.97403	6.04192	9.50852	7.84035
Solyc12g042380.2	Stress up-regulated Nod 19 (AHRD V3.3 *** A0A118K3L3_CYNCS)	382.482	602.319	286.617	834.024	739.963	786.946	848.065	746.715	851.727
Solyc12g042470.2	NAD(P)H-dependent oxidoreductase (AHRD V3.3 *** B6SZK3_MAIZE)	5.13534	5.85833	6.69853	8.3846	10.3133	7.93286	8.94626	9.45053	8.11489
Solyc12g042750.2	Ubiquitin system component Cue "protein," putative (AHRD V3.3 *** A0A061GFQ5_THECC)	0	1.29797	0	2.40111	3.59454	2.26702	2.41492	2.89261	2.38294
Solyc12g042880.3	DUF1644 family protein (AHRD V3.3 *-* G7LIM9_MEDTR)	3.07283	5.72322	3.18373	4.99453	6.75352	8.1345	3.59976	5.30944	5.60228
Solyc12g044250.2	Glyoxylate reductase (AHRD V3.3 *** A0A0B0MTB0_GOSAR)	9.62569	14.5139	6.72546	32.9161	22.479	25.2521	25.664	37.3822	32.1277
Solyc12g044440.2	Zinc finger protein (AHRD V3.3 --* W9S0M6_9ROSA)	3.11776	8.92561	0	9.08369	8.70212	10.3337	11.7294	12.9375	9.66457
Solyc12g044850.2	WAS/WASL-interacting family protein (AHRD V3.3 *** AT1G55160.1)	89.754	87.4541	49.9803	72.0919	88.1976	94.4111	109.332	116.177	95.3586
Solyc12g044930.3	F-box family protein (AHRD V3.3 *** AT2G02240.1)	10.356	7.14776	15.3608	19.8114	24.5599	46.9848	17.9336	21.5803	19.6958
Solyc12g044940.2	NAD(P)-binding Rossmann-fold superfamily protein (AHRD V3.3 *** AT3G55310.1)	145.944	177.72	59.9311	179.065	208.854	191.384	209.246	288.331	227.947
Solyc12g044954.1		0.965759	0.308134	0.443071	9.01857	6.26912	8.90142	2.34837	2.33001	14.8864
Solyc12g045020.2	Cytochrome P450 family protein (AHRD V3.3 *** B9HFW5_POPTR)	1.59966	0.04931	0.396214	3.42825	2.85642	1.79863	2.75482	2.09771	1.59248
Solyc12g045035.1		0.877429	0.175924	0.815673	6.04674	7.76267	6.73024	1.41766	2.26626	5.73342
Solyc12g045037.1		0.527155	0.112475	0.712593	3.16286	3.9704	6.46702	0.653665	1.50138	3.66875
Solyc12g049300.2	R2R3MYB transcription factor 54	0.06972	0	0	1.15371	1.68841	2.98822	2.0792	1.00126	2.12349
Solyc12g049430.1	Peptidyl-prolyl cis-trans isomerase-like protein (AHRD V3.3 *** A0A072U025_MEDTR)	0.260678	0.199991	0	7.53375	3.69248	5.58633	5.57432	8.25643	7.54288
Solyc12g056025.1		0.143029	0.600568	0	6.47629	4.90828	2.60434	2.08556	2.96805	3.457
Solyc12g056345.1		1.11458	0	0.446993	2.07312	1.82076	7.59065	2.60505	2.27192	1.73385
Solyc12g056620.2	Photosystem II 22 "kDa," chloroplastic (AHRD V3.3 *** A0A0B0NSB2_GOSAR)	4.56306	7.12992	1.35875	22.7191	22.5943	30.388	18.7433	15.6992	18.2028
Solyc12g056760.2	Eukaryotic translation initiation factor 3 subunit C (AHRD V3.3 *** A0A1D1ZH74_9ARAE)	2.13686	0.072702	2.5102	6.36547	4.06921	11.9012	4.39726	3.36455	4.2123
Solyc12g056950.2	senescence-associated family "protein," putative (DUF581) (AHRD V3.3 *** AT1G78020.1)	40.9823	46.6155	19.952	50.7501	96.9761	48.2975	54.2279	78.9001	50.5685
Solyc12g057060.2	Glycosyltransferase (AHRD V3.3 *** M1AG38_SOLTU)	0.421849	0.25171	0.193098	3.2363	5.85875	3.41287	0.044934	0.570973	0.595192
Solyc12g062200.1	LOW QUALITY:Ferredoxin--NADP "reductase," chloroplastic (AHRD V3.3 --* FENR_CHLRE)	9.97916	18.0286	8.59367	41.954	57.4048	46.9744	74.5042	35.8583	49.6696
Solyc12g070120.1	NAC (No Apical Meristem) domain transcriptional regulator superfamily protein (AHRD V3.3 --* AT1G60240.1)	13.7002	28.2605	8.62698	37.8127	16.2632	31.6972	46.9837	76.3371	55.4752
Solyc12g088840.1	LOW QUALITY:Calcium-binding EF-hand family "protein," putative (AHRD V3.3 *** A0A061FAV4_THECC)	23.8821	48.283	33.0331	51.6266	73.9192	76.0193	50.1134	55.135	59.224
Solyc12g096080.2	Glycosyltransferase (AHRD V3.3 *** B2CZL6_PILOF)	0.158122	0	0.110677	9.04372	9.64431	15.194	10.1555	10.3278	18.9413
Solyc12g098370.2	GARP family transcription factor (manually curated)	2.76529	6.19636	4.7788	370.998	367.153	394.079	294.211	300.896	301.882
Solyc12g098580.1	Glycosyltransferase (AHRD V3.3 *** K4DHN1_SOLLC)	0.703984	0.300442	0.486864	6.12313	7.07897	6.88701	14.9411	13.2282	13.3423
Solyc12g099210.2	Invertase inhibitor (AHRD V3.3 *** I1VR17_SOLTU)	0.877135	0.161539	0.359631	4.32216	3.55857	18.16	3.94619	1.08521	3.19772
Solyc12g150108.1		3.99654	9.52199	0	20.0948	11.4267	18.0065	8.75987	8.00229	16.0167
Solyc12g150125.1		3.89581	0.620054	1.43639	15.0562	13.7409	6.1408	5.06095	4.305	24.8433

## Sheet: Down-regulated genes
Dataset S2. Differentially expressed genes (DEGs) shared by both transgenic lines compared with MicroTom. Exact test using edgeR package, fold change > 1.
Gene ID	Annotation	MicroTom_1	MicroTom_2	MicroTom_3	E8:SlGCR_line5_1	E8:SlGCR_line5_2	E8:SlGCR_line5_3	E8:SlGCR_line6_1	E8:SlGCR_line6_2	E8:SlGCR_line6_3
Solyc01g005800.3	calmodulin-binding family protein (AHRD V3.3 *** AT3G13600.2)	1.09135	1.42816	1.36716	0.391496	0.159685	0	0.13674	0.07645	0.288709
Solyc01g006930.3	Nuclear transcription factor Y subunit "A-10," putative (AHRD V3.3 *** A0A061EVQ6_THECC)	37.6093	38.0011	24.2411	2.62176	2.8076	1.93684	3.22617	2.31305	2.49187
Solyc01g006940.4	RNA-binding (RRM/RBD/RNP motifs) family protein (AHRD V3.3 *** AT2G37220.1)	21.1454	19.58	19.1063	8.25642	6.67237	7.36266	8.2164	8.45937	8.51769
Solyc01g008620.4	Beta-1,3-glucanase (AHRD V3.3 *** Q9SYX6_TOBAC)	4.51705	0.137536	0.407398	0.658068	0	0	0.823027	1.94963	1.21719
Solyc01g009080.4	Zeaxanthin "epoxidase," chloroplastic (AHRD V3.3 *** A0A0B0MK82_GOSAR)	7.08151	4.82112	11.0162	0.427847	0.619018	0	1.08829	0.376077	0.619412
Solyc01g010060.2	LOW QUALITY:ARM repeat superfamily protein (AHRD V3.3 --* AT5G65920.2)	7.93776	9.99597	8.04502	3.83127	2.52557	3.46706	2.22242	2.90679	1.54841
Solyc01g057830.3	30S ribosomal protein S1 (AHRD V3.3 *** W9RV42_9ROSA)	101.18	68.4161	98.4067	73.8331	79.6426	87.1671	67.2059	83.6498	61.8669
Solyc01g059965.1	Beta-1,3-glucanase (AHRD V3.3 *** G9G7S0_HEVBR)	82.9501	8.77334	27.8416	7.2772	4.9545	9.3092	10.3049	10.4249	7.43219
Solyc01g060020.4	beta-1,3-glucanase TOMB13GLUB	79.5228	10.3189	26.8329	6.87732	4.7778	8.97719	9.93856	10.1696	7.0911
Solyc01g065530.3	Protein "COBRA," putative (AHRD V3.3 *** B9RZK6_RICCO)	41.2202	87.256	40.4169	22.2302	22.3138	23.0747	21.8821	20.5866	21.6392
Solyc01g079530.4	RING/FYVE/PHD zinc finger superfamily protein (AHRD V3.3 *** AT1G02610.1)	8.18299	7.45119	6.9067	0.820775	5.14528	1.8324	5.49898	1.18754	5.79331
Solyc01g079850.3	TRICHOME BIREFRINGENCE-LIKE 11 (AHRD V3.3 *** AT5G19160.1)	2.37783	1.75133	3.63871	0.195652	0.490338	0.434979	1.82095	2.1255	1.36176
Solyc01g081490.3	Sigma factor (AHRD V3.3 *** A0A0G2STP3_9ROSI)	13.475	10.2944	15.8196	15.446	13.3023	23.0894	12.9942	14.9669	13.7896
Solyc01g086640.2	LOW QUALITY:O-fucosyltransferase family protein (AHRD V3.3 *** AT2G44500.1)	5.69916	3.83557	5.5221	3.79121	2.86373	1.41944	2.31058	2.66896	2.21709
Solyc01g087590.3	Polyamine oxidase (AHRD V3.3 *** Q4H439_TOBAC)	14.8949	19.2688	17.0336	3.3823	6.54175	1.14143	0.478651	2.34102	2.07765
Solyc01g095630.3	WRKY transcription factor 41	48.8588	32.2048	32.4684	4.24764	28.7154	25.1899	29.5946	5.62166	25.2558
Solyc01g102340.3	R2R3MYB transcription factor 61	1.74371	1.71625	1.94613	0	1.55922	0	0	1.2938	0
Solyc01g102840.3	TIR-NBS-LRR class disease resistance protein (AHRD V3.3 *** A2I7Q5_9ROSI)	6.21018	16.9596	7.70678	3.43564	3.65553	2.69491	3.20711	3.65258	2.89335
Solyc01g106620.2	Pathogenesis-related protein 1 (AHRD V3.3 *** E2GEV9_9ROSI)	81.3684	0.971139	25.7388	17.4627	22.7256	7.42045	34.4229	34.0737	22.9388
Solyc01g108100.3	Cold regulated gene "27," putative isoform 1 (AHRD V3.3 *** A0A061DZZ1_THECC)	36.2172	31.4755	36.0182	10.2112	15.5093	12.7222	26.0163	25.8776	27.8099
Solyc01g109590.3	Kinase family protein (AHRD V3.3 *** D7MF07_ARALL)	28.7729	30.0348	34.1878	22.1731	20.6336	10.5552	26.721	6.45826	17.7518
Solyc01g110130.3	DNA helicase (AHRD V3.3 *** K4B3M6_SOLLC)	2.03887	1.39935	16.9598	6.65116	5.06383	9.62808	4.85119	8.51114	6.05909
Solyc01g111630.3	D-3-phosphoglycerate dehydrogenase (AHRD V3.3 *-* AT4G34200.1)	96.2428	97.0787	141.453	3.69474	2.6634	7.06459	5.53073	4.94743	6.57205
Solyc02g005003.1		10.6652	0.51269	13.4838	4.44104	1.54148	3.6977	2.9003	4.21551	4.50863
Solyc02g014150.4	Photosystem II stability/assembly factor HCF136 (AHRD V3.3 *** G7JPH8_MEDTR)	38.6812	43.4733	53.2894	18.6334	14.5035	13.4726	17.6422	17.635	19.622
Solyc02g064690.3	Acyl-CoA N-acyltransferases (NAT) superfamily protein (AHRD V3.3 *** AT2G23060.1)	9.25624	5.23172	12.998	11.3048	15.2044	6.08477	13.3356	9.95832	11.1873
Solyc02g065400.3	33kDa precursor protein of oxygen-evolving complex	69.7005	40.5432	83.2789	38.6789	45.7274	38.247	21.5477	20.4521	21.5855
Solyc02g067660.4	Phytoalexin-deficient 43191 protein (AHRD V3.3 *** Q2TNK3_SOLTU)	0.159254	0.04084	0.431636	0.366507	0.228726	0	0.254592	0.51123	0.60825
Solyc02g080040.4	Receptor-like kinase (AHRD V3.3 *** G8A106_MEDTR)	39.0304	17.0547	25.99	17.8079	21.4346	14.4927	35.2265	42.7033	33.6257
Solyc02g080050.1	Cysteine-rich receptor-kinase-like protein (AHRD V3.3 *-* A0A072VRC1_MEDTR)	34.9093	16.9461	34.1041	23.2394	10.7308	12.2955	31.9006	36.2052	29.122
Solyc02g080160.4	Xyloglucan endotransglucosylase/hydrolase (AHRD V3.3 *** K4B9N7_SOLLC)	0.630354	0	7.86259	0.344871	0	0	0.716985	1.21535	0.265324
Solyc02g080540.1	ATP synthase gamma-subunit (AHRD V3.3 *** I0ZA63_COCSC)	10.0938	8.62229	15.4805	2.71317	0.415702	0	2.95807	3.25425	1.46659
Solyc02g081450.2		1.21945	0.150845	1.89775	1.00728	2.03195	0	0.812253	1.69795	0.841363
Solyc02g082100.4	RING/U-box superfamily protein (AHRD V3.3 *-* AT2G34920.2)	10.8899	8.36027	8.42173	5.01393	1.47211	5.45191	7.35121	4.08373	3.38368
Solyc02g083810.4	Ferredoxin--NADP reductase (AHRD V3.3 *** A0A0V0I3W8_SOLCH)	33.1656	39.2699	48.3849	20.1927	19.4106	24.9533	28.0328	28.3492	22.8354
Solyc02g084890.3	NBS-LRR disease resistance protein NBS50 (AHRD V3.3 *** A0A0F6RAM2_9ROSI)	15.9329	14.9731	11.9935	2.43371	2.97996	8.95047	1.10665	7.61887	6.73705
Solyc02g085170.4	Sugar facilitator protein 10	1.67233	2.43946	3.02996	3.85577	4.67127	3.80154	3.84351	3.22973	3.64294
Solyc02g085360.4	CYP90B3 mRNA for cytochrome P450	7.15233	3.24259	5.67802	3.0185	1.34507	1.83917	2.45143	2.19978	2.12734
Solyc02g086210.4	Receptor-like kinase (AHRD V3.3 *** G7KUD4_MEDTR)	1.41801	2.47861	1.84284	1.85786	2.25939	3.03341	3.20329	4.50472	2.74247
Solyc02g086300.4	Class I glutamine amidotransferase-like superfamily protein (AHRD V3.3 *** AT5G38200.1)	4.59957	5.19965	4.53485	4.27257	2.17603	0	1.32754	2.72384	2.80484
Solyc02g086740.1	50S ribosomal protein "L12," chloroplastic (AHRD V3.3 *** RK12_NICSY)	23.1068	12.2542	41.7953	9.14528	8.19752	14.0921	11.7777	10.0037	9.611
Solyc02g089640.3	cellulose-synthase-like	19.7217	69.54	13.1946	12.0833	12.7322	11.1139	12.5924	17.0561	12.7091
Solyc02g090030.2		64.0009	28.1715	134.925	10.5974	12.2473	5.14318	12.8197	11.7266	11.5019
Solyc02g090380.4	NBS-LRR disease resistance protein (AHRD V3.3 *** G7K839_MEDTR)	18.0554	17.7144	15.2623	6.86385	14.1596	10.4185	13.0141	7.92512	13.0701
Solyc02g092450.3	Calcium-transporting ATPase (AHRD V3.3 *** M1BXI4_SOLTU)	1.21957	1.41525	1.58633	1.02336	0.093451	0	0.793175	0.047142	0.199275
Solyc02g093300.3	DNA polymerase (AHRD V3.3 *** H9E8V2_SOLLC)	1.51742	1.94305	1.99472	0.145491	1.2927	0	1.01059	0.060899	1.33563
Solyc03g005450.3	Cellulose synthase-like protein (AHRD V3.3 *** L0AUE4_POPTO)	148.131	95.4004	117.382	5.23249	3.69661	4.01168	1.56579	2.35098	1.93962
Solyc03g026270.3	CBF	43.2048	39.0253	35.6348	3.43791	5.55382	6.07483	1.07689	5.36132	0.915474
Solyc03g026280.3	CBF	8.28948	8.95033	9.45395	5.03949	3.70977	2.49877	1.25328	1.2745	2.68047
Solyc03g071590.3	chloroplast malate dehydrogenase	71.6001	44.51	103.073	7.66481	9.9335	8.42915	7.40513	6.90048	6.96545
Solyc03g078780.3	UDP-glycosyltransferase (AHRD V3.3 *** A0A164TMY6_DAUCA)	5.28108	2.03861	11.3181	3.9983	4.7161	4.16257	2.91275	3.92544	4.72361
Solyc03g081300.4	Mitochondrial transcription termination factor-related family protein (AHRD V3.3 *** B9IDI0_POPTR)	11.1	17.6815	15.447	14.3476	7.97184	17.2512	12.7132	15.5315	13.2095
Solyc03g083996.1		1.22949	0.35666	0.151792	2.62519	1.2451	0	3.21205	2.62769	4.19721
Solyc03g093540.1	Ethylene-responsive transcription factor 5 (AHRD V3.3 *** ERF5_TOBAC)	3.1129	3.63683	6.6348	2.73204	1.63868	0	2.12813	1.72703	2.40903
Solyc03g093820.1	LOW QUALITY:Homeobox-leucine zipper family protein / lipid-binding START domain-containing protein (AHRD V3.3 --* AT4G21750.4)	35.0951	32.3118	39.5521	0	0	0	0	0	0
Solyc03g095780.3	Abscisic acid receptor (AHRD V3.3 *** G7JKP6_MEDTR)	6.31838	8.27779	6.94153	1.25051	1.02683	0	1.38307	1.94259	2.96433
Solyc03g097050.3	Cellulose synthase-like protein (AHRD V3.3 *** L0ATQ4_POPTO)	144.221	131.261	156.927	110.018	97.1732	116.958	93.0783	55.6774	86.5349
Solyc03g097440.3	Dehydrogenase/reductase SDR family protein 7-like protein (AHRD V3.3 *** A0A0B0P5K8_GOSAR)	21.3865	27.5824	17.565	113.633	137.116	105.765	128.801	116.119	124.496
Solyc03g113060.3	ABC transporter A family protein (AHRD V3.3 *** A0A072UUA7_MEDTR)	1.69443	3.31408	3.96052	3.4392	2.08287	1.90296	2.72071	3.45545	3.53133
Solyc03g114850.4	Squamosa promoter binding protein 6a	2.83193	1.46913	4.41479	2.60873	1.77691	1.26757	2.50457	3.61023	3.34524
Solyc03g115230.3	Solanum lycopersicum heat shock protein	15.1141	13.6807	10.8721	3.01511	3.1084	6.35303	7.68329	3.64996	3.59756
Solyc03g117960.4	forkhead-associated domain-containing protein / FHA domain-containing protein (AHRD V3.3 *** AT5G07400.1)	0.114148	0.501533	0.569367	7.05298	2.66099	0.89223	8.86795	8.33914	10.1426
Solyc03g119250.4	Calmodulin binding "protein-like," putative (AHRD V3.3 *** A0A061G202_THECC)	77.2152	94.533	70.8022	24.2165	18.928	31.2666	4.32195	29.7367	12.6172
Solyc03g120850.4	Chaperonin-60 beta subunit (AHRD V3.3 *** P93570_SOLTU)	60.3385	47.8837	121.628	41.5109	41.5197	40.8396	38.6518	35.507	45.7294
Solyc03g120990.3	Malic enzyme (AHRD V3.3 *** M0ZRW2_SOLTU)	1.34684	3.69837	6.40525	7.19572	7.67394	5.67136	12.871	11.609	13.7123
Solyc03g122360.3	Cytochrome P450 (AHRD V3.3 *** Q0PNH1_CAPCH)	5.79765	5.36323	10.8866	4.70175	4.21161	3.53258	4.35899	5.78002	4.61859
Solyc03g123540.3	Heat-shock "protein," putative (AHRD V3.3 *** B9ST51_RICCO)	0.726147	1.14576	0.487838	11.0099	11.5503	0	12.0378	9.19966	8.68157
Solyc03g123700.4	muscle M-line assembly protein (AHRD V3.3 *** AT1G53800.1)	5.00177	4.98336	10.5758	5.35492	3.20636	1.88098	2.91872	3.61991	2.11562
Solyc03g124110.2	CBF	32.0234	32.5468	41.0226	6.28168	15.9117	2.16509	0.165273	0	11.6665
Solyc04g005200.4	2-oxoglutarate decarboxylase/hydro-lyase/magnesium ion-binding protein (AHRD V3.3 *** AT1G68890.1)	0.934696	0.565385	3.58737	0.493011	0.409208	0	1.189	0.374164	0.680548
Solyc04g009030.3	Glyceraldehyde-3-phosphate dehydrogenase (AHRD V3.3 *** K4BP59_SOLLC)	31.4021	11.557	52.5801	2.06707	1.82245	0	2.75854	2.95957	2.27233
Solyc04g009540.1	Ribosomal protein L10 (AHRD V3.3 *** A0A124SGM8_CYNCS)	35.1468	23.144	43.5167	28.5295	34.7679	9.30245	29.1882	26.1709	25.5354
Solyc04g015040.3	Peptidyl-prolyl cis-trans isomerase FKBP16-3 (AHRD V3.3 *** W9R3C3_9ROSA)	8.77591	4.46671	11.7198	3.07187	3.90373	0	3.02735	1.8531	2.61795
Solyc04g015360.3	GATA transcription factor (AHRD V3.3 *** K4BQ39_SOLLC)	5.83747	35.796	9.58689	73.5612	72.3941	84.428	71.39	85.521	79.3129
Solyc04g050250.1	P-loop containing nucleoside triphosphate hydrolases superfamily protein (AHRD V3.3 --* AT1G65810.3)	10.4525	0	20.1593	0	0	0	0	0	0
Solyc04g051690.4	WRKY transcription factor 51	4.21353	0.07813	0.105287	2.5256	3.46424	0	3.07833	3.89519	3.81517
Solyc04g071800.3	Cytochrome P450 (AHRD V3.3 *** A0A0B0NSU6_GOSAR)	2.30773	0.164629	4.68081	2.66886	4.94417	4.8285	2.15139	2.11283	1.41412
Solyc04g072110.4	Eukaryotic translation initiation factor 3 subunit C (AHRD V3.3 *** A0A1D1ZH74_9ARAE)	43.8071	14.4764	32.7068	9.60566	12.7798	11.3238	12.0648	11.9036	14.6478
Solyc04g072360.2	F-box/RNI-like superfamily protein (AHRD V3.3 *** AT5G02930.1)	0	0	0.183355	0	0	0	0.103454	0	0
Solyc04g073980.3	pumilio 7 (AHRD V3.3 *-* AT1G78160.2)	0.621866	1.52697	0.517172	0.848063	0.387545	0	0.749382	0.651913	1.13089
Solyc04g074420.1	Phosphate-responsive 1 family protein (AHRD V3.3 *-* AT4G08950.1)	15.1507	10.7727	8.91484	5.09718	7.26024	0.90585	2.07051	4.7802	1.5709
Solyc04g076780.4	Oligopeptide "transporter," putative (AHRD V3.3 *** B9SMX8_RICCO)	3.74904	1.02858	31.3397	1.36035	0.560975	2.05926	0.955699	1.31945	0.728694
Solyc04g077340.3	Serine/threonine-protein kinase (AHRD V3.3 *** M1A1I5_SOLTU)	1.72781	0.231316	0.853904	1.17155	0.327192	1.25906	0.473339	0.492608	0.414288
Solyc04g077420.4	transmembrane protein (AHRD V3.3 *** AT3G49720.3)	16.6015	9.05412	14.0455	4.58602	9.26938	5.7718	6.21296	6.59423	6.45904
Solyc04g077460.3	Amino acid transporter (AHRD V3.3 *** A0A061FF30_THECC)	1.87986	0.997929	3.61872	4.53513	4.05249	0	3.72005	5.0313	4.74209
Solyc04g077640.4	Serine "carboxypeptidase," putative (AHRD V3.3 *** B9R6Y4_RICCO)	8.85308	6.06642	8.31112	7.89644	9.12456	9.14491	4.9916	5.44264	6.65998
Solyc04g078450.4	pollen-specific LRR extensin-like protein (AHRD V3.3 --* AT2G25920.1)	22.053	0	15.5498	0	0	0	0	0	0
Solyc04g081370.2	C2H2-like zinc finger protein (AHRD V3.3 *** AT1G75710.1)	3.35634	0	1.93117	0.386171	0	0	0	0	0
Solyc04g081650.3	Cyclin (AHRD V3.3 *-* G3G857_CAMSI)	0.950854	0	0	0	0	0	0	0	0
Solyc04g081660.3	cyclinB2_3	1.76891	0	0	0	0	0	0	0	0
Solyc04g081675.1		0.325461	0	0	0	0	0	0	0	0
Solyc04g081690.2	molybdopterin biosynthesis MoaE family protein (AHRD V3.3 --* AT2G43760.3)	0.538144	0	0	0	0	0	0	0	0
Solyc04g082000.4	Phospholipase D (AHRD V3.3 *** K4BVS9_SOLLC)	6.07439	5.51996	4.94472	2.02836	2.91257	1.46609	1.80228	1.97171	1.82993
Solyc04g150133.1		10.9384	0	19.3011	0	0	0	0	0	0
Solyc05g005070.2	Kinase family protein (AHRD V3.3 *** B9HTV7_POPTR)	0.791457	2.05174	1.68881	2.99636	2.35316	1.31415	3.75183	4.65494	3.4585
Solyc05g005170.4	Pectin lyase-like superfamily protein (AHRD V3.3 *** A0A061E6B2_THECC)	0.577903	0	6.07772	0	0	0	0	0.052804	0
Solyc05g006440.4	Symbiotic receptor-like kinase (AHRD V3.3 -** A0A0A6Z6M1_9FABA)	11.6167	7.34796	15.128	5.83223	4.66973	3.35355	4.40322	5.20234	3.29763
Solyc05g009040.3	Receptor-like protein kinase (AHRD V3.3 *** D3G6F0_CAPAN)	0.330165	0.087361	0.200578	0.315815	0.244632	0	0.857165	0.149122	0.203423
Solyc05g009780.3	Methionine aminopeptidase 1 (AHRD V3.3 *** A0A0K9NZD6_ZOSMR)	18.8633	13.3715	23.4488	18.2375	16.032	22.7118	13.2217	12.0765	14.0092
Solyc05g009920.4	P-loop containing nucleoside triphosphate hydrolases superfamily protein (AHRD V3.3 *** AT1G26090.1)	26.2902	20.6565	21.9864	17.3381	14.6139	14.6789	12.5829	16.966	12.6858
Solyc05g011960.4	DnaJ domain-containing protein (AHRD V3.3 *-* A0A103YBW3_CYNCS)	25.8353	43.2383	36.3396	23.7969	18.3715	21.7574	18.2449	21.0408	26.4416
Solyc05g013540.1	Ethylene-responsive transcription factor (AHRD V3.3 *** W9RN47_9ROSA)	0.394285	0.248673	0.466942	1.70248	1.62414	0	1.27298	1.30575	1.28527
Solyc05g015150.3	Receptor-like kinase (AHRD V3.3 *** G7KTA0_MEDTR)	1.32927	1.05672	3.21705	2.23758	1.52744	1.29986	1.40469	1.22025	1.84995
Solyc05g051850.3	putative myo-inositol-1-phosphatase	188.82	212.055	77.0742	24.78	20.9455	14.3286	19.9211	17.7547	17.26
Solyc05g052600.4	Sedoheptulose-1,7-bisphosphatase (AHRD V3.3 *** G7JAP0_MEDTR)	57.3916	52.2974	70.0613	18.9341	14.471	10.8167	16.6197	15.162	15.7453
Solyc05g055850.3	resistance to phytophthora 1 (AHRD V3.3 *** AT2G48070.2)	11.4734	12.8361	18.8866	2.8016	1.42634	2.42765	3.36139	2.6096	2.63406
Solyc06g005170.3	mitogen-activated protein kinase 3	40.0255	57.7289	39.1773	29.9715	28.5167	17.5508	17.0536	35.3852	26.313
Solyc06g005550.3	XH/XS domain-containing family protein (AHRD V3.3 *** B9HTH7_POPTR)	0.700836	4.83134	0.995654	0.163494	0	0	0.041082	0.097343	0.357736
Solyc06g005630.3	RING/U-box superfamily protein (AHRD V3.3 *** AT3G55530.1)	12.6255	8.23795	10.2994	3.48301	1.63697	10.783	4.00047	4.44586	3.02686
Solyc06g005820.3	Copper "transporter," putative (AHRD V3.3 *** A0A061GWU0_THECC)	62.9935	0.382599	21.6331	20.713	19.7038	21.6712	21.2691	24.9024	21.6223
Solyc06g006100.3	Anthranilate synthase (AHRD V3.3 *** A0A0K9NQE9_ZOSMR)	235.978	177.307	204.038	192.847	179.68	147.368	166.558	190.669	154.049
Solyc06g007760.4	YCF54 (AHRD V3.3 *** AT5G58250.1)	39.7247	23.6741	69.3519	7.23534	5.96131	4.36645	6.6643	6.73401	7.06531
Solyc06g008160.4	Protein FLUORESCENT IN BLUE "LIGHT," chloroplastic (AHRD V3.3 *** FLU_ARATH)	17.3922	7.37877	13.59	11.1158	17.5895	9.12486	12.9072	12.5943	11.2839
Solyc06g019200.4	Ethylene-dependent gravitropism-deficient and yellow-green-like 2 isoform 2 (AHRD V3.3 *** A0A061FLR5_THECC)	3.08148	0.930144	16.2245	0.692928	0.637035	0	0.382978	0.461134	0.370277
Solyc06g035940.3	Homeobox leucine zipper protein (AHRD V3.3 *** A0A072TNH2_MEDTR)	0.418598	0.134312	0.268672	0.129155	0	0	0.097175	0.191879	0.06282
Solyc06g036290.3	heat shock protein 90	1.32326	0.649654	0.622999	0.239042	0.232864	0.230048	0.238578	0.268875	0.24959
Solyc06g062295.1		0	0	0.368801	0	0	0	0	0	0
Solyc06g071290.3	putative betaine aldehyde dehyrogenase	1.78297	2.64998	3.63367	1.35228	1.84624	1.6759	1.72796	2.4716	1.20389
Solyc06g071410.3	MAP kinase kinase kinase 40	10.4715	8.45608	11.7043	3.23114	1.33833	0	1.8355	2.97426	2.29303
Solyc06g071790.3	Elongation factor Tu (AHRD V3.3 *** A0A0V0I976_SOLCH)	134.499	98.6892	162.129	86.7343	92.6221	94.4769	86.8996	87.8596	86.7181
Solyc06g072430.3	BAG family molecular chaperone regulator 5 (AHRD V3.3 *-* W9QTU5_9ROSA)	1.51984	1.31109	3.49339	0.143604	0.136286	0.116427	0.138825	0.139212	0.140203
Solyc06g076040.3	U-box domain-containing protein (AHRD V3.3 *** A0A0K9PZF9_ZOSMR)	49.4535	56.6461	48.7792	13.7665	24.2843	28.4356	16.6135	28.1879	18.8952
Solyc06g076080.3	Cell division cycle protein 48-related / CDC48-related isoform 1 (AHRD V3.3 --* A0A061ERQ8_THECC)	13.454	11.21	11.0403	1.88179	1.38084	0	1.89194	2.00373	5.01848
Solyc06g076560.2	17.6 kD class I small heat shock protein	214.81	196.857	159.218	135.54	28.2239	43.9779	97.1017	91.015	47.9859
Solyc06g082950.4	Photosystem I reaction center subunit XI (AHRD V3.3 *** A0A061DNS9_THECC)	26.3095	16.4292	24.9438	7.69632	7.00681	0	5.92725	4.69056	5.08081
Solyc06g084430.4	Cupredoxin superfamily protein (AHRD V3.3 --* AT4G39830.1)	6.47818	5.89258	5.0146	3.33511	0.995834	1.29782	1.85471	2.30946	2.57495
Solyc07g007600.3	vacuolar-type H+-pyrophosphatase	107.126	21.6551	205.236	65.55	65.1121	79.9031	38.8031	47.5766	44.1508
Solyc07g007755.1		502.288	1.57238	784.446	14.3586	13.8684	0	20.1588	28.7467	18.7039
Solyc07g007800.3	ADIPOR-like receptor (AHRD V3.3 *** W9SGZ8_9ROSA)	14.1665	0.171293	32.781	1.27791	0.317659	0	0.652317	0.51443	0.8134
Solyc07g008310.3	Choline monooxygenase (AHRD V3.3 *** D2DEK9_LYCBA)	24.2064	10.3962	26.1013	8.2131	9.1302	3.01381	8.28797	9.29282	6.7337
Solyc07g008440.3	Purine permease-like protein (AHRD V3.3 *** G7J4H5_MEDTR)	1.79757	0	3.24189	0.705898	0.774538	0	0.567318	0.353905	0.195072
Solyc07g008475.1	Subtilisin-like protease (AHRD V3.3 *-* A0A1D1Z5J1_9ARAE)	6.76822	1.53559	8.28208	0.879171	0	1.52834	1.19634	1.07938	0.923917
Solyc07g008480.3	Pentatricopeptide repeat-containing protein (AHRD V3.3 *** A0A0B2SVC3_GLYSO)	9.57252	7.3282	15.5306	3.69581	1.92601	0	1.98318	3.32658	3.05295
Solyc07g008560.3	Purple acid phosphatase (AHRD V3.3 *** K4CBX4_SOLLC)	10.0713	1.47526	7.09777	0.572833	0.675782	0	1.37596	1.73894	1.54485
Solyc07g008620.1	EIX receptor 1	9.01753	10.6354	8.95631	2.36932	1.38755	1.89012	1.58007	1.34105	3.83502
Solyc07g009170.4	Nudix hydrolase-like protein (AHRD V3.3 *** G7KNJ9_MEDTR)	3.21653	1.83268	5.02664	0.656311	0.885421	0	1.10277	0.291143	1.21471
Solyc07g009230.3	Defensin-like protein (AHRD V3.3 -** G7LB12_MEDTR)	5.95809	0	7.40773	0.94636	1.20342	0	0.7304	1.30028	1.86109
Solyc07g009510.1	Chitinase (AHRD V3.3 *-* P93327_MEDTR)	52.9982	76.6675	64.6163	37.0034	11.5328	36.4698	0	7.8919	46.8811
Solyc07g015860.3	peptide deformylase AF271258	2.03986	1.38942	19.9534	3.30201	1.78499	0	3.21613	2.5085	2.36492
Solyc07g026650.3	1-aminocyclopropane-1-carboxylate oxidase 5	0.63178	0	55.1734	0.625533	0.34586	0	0.559794	0.702056	0.517484
Solyc07g042440.3	Peroxiredoxin (AHRD V3.3 *** A0A0B4SWQ5_9ROSI)	8.1674	7.40852	14.6761	6.60271	2.66047	0	10.4142	11.0534	8.62935
Solyc07g043570.3	NAD(P)-linked oxidoreductase superfamily protein	14.6934	5.16022	22.8347	7.06594	7.57675	12.6673	5.56947	5.1013	6.41443
Solyc07g043600.4	Pentatricopeptide repeat-containing "protein," putative (AHRD V3.3 *** B9T2X9_RICCO)	16.7083	15.8203	20.0187	22.6628	20.5889	8.70964	18.4623	19.3837	18.1552
Solyc07g044750.3	N-acetyl-D-glucosamine kinase (AHRD V3.3 *** A0A0B0P7N8_GOSAR)	4.47898	1.94212	7.77847	0.831286	0.573139	1.91195	1.0214	0.16877	0.572092
Solyc07g044860.3	psbXphotosystem II 23 kDa protein	213.717	122.539	219.674	87.4251	96.4373	82.4765	54.1737	59.221	51.7648
Solyc07g049680.4	Condensin complex subunit 2 (AHRD V3.3 *** A0A022R1C5_ERYGU)	0.044773	0.478072	0.71971	0.376045	0	0	0.420899	0.476082	0.296931
Solyc07g053050.1	Calcium-binding family protein (AHRD V3.3 *** B9I910_POPTR)	29.2943	24.4675	27.1811	6.84584	2.44275	8.16496	4.65133	3.03799	5.8263
Solyc07g053230.3	R2R3MYB transcription factor 83	8.09939	8.20879	7.69036	0.368765	1.53208	3.14642	2.2163	1.17731	0.146823
Solyc07g054770.1	Wound-responsive family protein (AHRD V3.3 *** A0A061E3U8_THECC)	55.7306	52.9372	63.5133	7.61	4.99108	6.39431	4.53511	2.78717	5.58404
Solyc07g055050.3	ATP synthase protein I-like protein (AHRD V3.3 *** AT2G31040.1)	5.63352	5.97212	8.70856	3.2147	1.9928	2.50377	1.37991	0.403684	3.99582
Solyc07g056210.4	Heavy metal transport/detoxification superfamily "protein," putative (AHRD V3.3 *-* A0A061GZF7_THECC)	1.65068	0.307797	2.02581	1.52296	2.19037	0	0	0	0.132074
Solyc07g061740.4	Ankyrin repeat-containing-like protein (AHRD V3.3 *** A0A061FUD1_THECC)	1.50101	0.186841	1.19521	0.04509	0	0	0.164552	0.053155	0
Solyc07g061930.1	response regulator 14 (AHRD V3.3 --* AT2G01760.2)	54.0683	1.03618	82.7577	0.818243	0.797764	10.7527	0.851495	0.61014	0.696882
Solyc07g061935.1		33.8081	3.68764	60.4013	0.279473	0.826564	0	0.232808	0	2.11808
Solyc07g062260.3	Brassinazole-resistant 1 protein (AHRD V3.3 *** G7IR04_MEDTR)	6.17438	7.43806	6.18028	5.24349	5.10238	2.17288	4.38615	3.60109	4.62537
Solyc07g062870.3	30S ribosomal protein S20 (AHRD V3.3 *** A0A060IGE4_PANGI)	53.7768	44.873	45.1735	39.8376	27.1729	42.0482	40.1456	31.0851	38.1521
Solyc07g064730.2	GDSL esterase/lipase (AHRD V3.3 *** W9RB61_9ROSA)	8.0557	6.54072	6.38332	5.55787	5.01591	5.82632	2.10591	2.76995	1.06099
Solyc08g005610.3	xyloglucan endotransglucosylase-hydrolase 5	24.0763	22.5125	27.2318	0.411376	5.89989	1.67413	6.02099	1.9432	8.3711
Solyc08g029000.3	Lipoxygenase (AHRD V3.3 *** Q43800_TOBAC)	0.101641	0.130454	0.266936	0.103212	0.321012	0	0.082584	0	0
Solyc08g062340.3	Heat-shock "protein," putative (AHRD V3.3 *** B9RQT7_RICCO)	64.1869	64.9904	68.4436	5.67159	5.08036	3.48438	0.972749	6.97837	3.05738
Solyc08g062437.1		128.897	130.511	118.951	42.7987	28.7053	17.5348	19.4003	5.76584	7.89178
Solyc08g062680.1	LOW QUALITY:Harbinger transposase-derived nuclease (AHRD V3.3 *-* A0A103Y2W0_CYNCS)	57.4876	54.5333	58.0176	32.362	34.3725	38.3	33.2407	50.6851	29.994
Solyc08g062960.4	SolycHsfA2	9.87963	19.2267	15.1398	7.80868	8.45154	3.81428	5.63681	7.37962	7.48073
Solyc08g063090.2	Sphingolipid delta-8 desaturase (AHRD V3.3 *** A4GK73_TOBAC)	2.34559	2.22467	2.63943	1.22889	0.28885	0.855312	1.57465	0	0.189175
Solyc08g065970.3	Sigma factor (AHRD V3.3 *** A0A0G2STQ0_9ROSI)	3.36318	6.27912	8.36956	1.03249	0.593411	0	0.710385	0.839695	1.00229
Solyc08g066770.3	Ankyrin repeat family "protein," putative (AHRD V3.3 *** A0A061GJP2_THECC)	0.174591	0.214962	0.646894	0.15166	0	0	0.188511	0	0.108898
Solyc08g068600.3	Aromatic amino acid decarboxylase 1B (AHRD V3.3 *** Q1KSC5_SOLLC)	9.76835	11.1472	7.94421	8.69018	3.00897	3.62228	5.57881	6.37846	5.06026
Solyc08g068610.3	Decarboxylase family protein IPR002129 Pyridoxal phosphate-dependent decarboxylase	3.63087	3.17651	3.29248	2.60924	1.33994	0	1.80867	0.630407	2.2163
Solyc08g074895.1		1.3453	0	3.13833	0.05792	0	0	0	0	0
Solyc08g074910.3	F-box/FBD/LRR-repeat protein (AHRD V3.3 --* A0A0H4TD52_MOMCH)	0.815265	0	1.30097	0	0	0	0	0	0
Solyc08g075320.4	Cytochrome P450 family ABA 8'-hydroxylase (AHRD V3.3 *** G7L7U3_MEDTR)	17.6575	19.1727	21.8353	3.75766	6.14656	6.07763	11.1712	6.48317	2.8802
Solyc08g076410.4	Shikimate kinase (AHRD V3.3 *** A0A151RA83_CAJCA)	14.9471	14.3981	15.198	12.7534	11.0162	10.8352	12.6983	9.44427	13.4639
Solyc08g077210.4	inositol-1,4,5-triphosphate-5-phosphatase 1	13.3765	14.1837	10.5833	8.97608	9.81642	2.6318	10.4358	0.573918	6.79285
Solyc08g077880.3	High molecular mass early light-inducible "HV58," chloroplastic (AHRD V3.3 *** A0A0B0NUU8_GOSAR)	88.313	76.9503	93.5507	40.8799	39.7976	14.1352	38.4459	30.2144	37.679
Solyc08g078010.3	Ribosomal protein L19 family protein (AHRD V3.3 *** AT4G17560.1)	18.0212	19.0136	23.5155	15.1271	16.3109	8.81169	10.6415	16.1442	15.7041
Solyc08g078700.2		10.0476	14.7713	12.9773	1.42395	4.21196	3.2955	3.25839	2.10785	1.12939
Solyc08g079870.3	subtilisin	1.66935	2.46478	1.95053	2.51868	1.13573	0.149116	1.86411	0.319402	0.191802
Solyc08g079900.3	subtilisin-like protease	0.354126	0.213142	0.189079	0.03616	0.209793	0	0.071962	0	0.127583
Solyc08g080050.4	PGRL1A transmembrane protein (AHRD V3.3 *** A0A0F7GZP2_9ROSI)	17.5467	17.5305	29.0227	4.6291	2.66291	2.39806	3.66901	5.78161	4.74776
Solyc08g082640.2		15.8588	13.6457	24.4957	0.774295	0.408144	0	0.733127	1.02148	0.986744
Solyc08g083050.1		29.1188	27.6464	45.795	2.80825	23.6328	26.1649	25.5232	21.8968	8.15893
Solyc08g083350.4	Ribosomal protein L11 (AHRD V3.3 *** A0A124SHL6_CYNCS)	91.1443	58.2962	126.863	43.1227	39.7	39.9807	44.0619	32.1896	42.8248
Solyc09g007010.1	Pathogenesis-related protein 1 (AHRD V3.3 *** Q75QH2_CAPCH)	31.9621	0.291275	1.78225	0.081816	0	0	0.084218	0	0
Solyc09g007920.4	Phenylalanine ammonia-lyase (AHRD V3.3 *** PAL5_SOLLC)	88.7768	85.7062	346.474	101.435	93.5266	104.856	94.0452	96.1893	86.2448
Solyc09g008430.4	CHY zinc finger family "protein," expressed (AHRD V3.3 *** Q337P1_ORYSJ)	35.5809	44.4702	33.1755	19.017	14.2953	13.7445	17.5614	18.3456	24.4308
Solyc09g009940.3	Signal recognition particle 54 kDa protein (AHRD V3.3 *** W9R2A9_9ROSA)	61.1281	48.2932	84.8422	39.1096	34.2811	50.0537	23.2498	22.9787	25.331
Solyc09g011160.4	Regulator of chromosome condensation (RCC1) family protein (AHRD V3.3 *** AT3G53830.3)	9.3337	9.7214	9.87959	0.697672	3.46435	4.72252	1.08031	0.628284	0.304564
Solyc09g014740.3	Kinase, putative (AHRD V3.3 *** B9RE26_RICCO)	1.03127	2.64207	2.28415	0.184808	0.178902	0	0.228486	0.327163	0.380442
Solyc09g065660.4	SolycHsfA7	0.19645	0.233151	0.665549	0.0690456	0.0431932	0.085555	0. 559191	0.090279	0.068869
Solyc09g066070.4	Homeobox leucine zipper protein (AHRD V3.3 *** A0A072UAM9_MEDTR)	3.28822	3.27218	2.0768	1.053	0.618391	0	0.956835	0.946494	1.44395
Solyc09g072820.4	Cellulose synthase (AHRD V3.3 *** M5VVD4_PRUPE)	0.23965	0.468755	0.457766	0	0	0	0.117616	0.022011	0.022582
Solyc09g075300.3	Epoxide "hydrolase," putative (AHRD V3.3 *** B9SAT9_RICCO)	12.1765	10.3705	12.1952	5.3049	7.61161	5.18891	3.9074	6.21254	3.44906
Solyc09g090410.3	50S ribosomal protein "L28," chloroplastic (AHRD V3.3 *** RK28_TOBAC)	35.3083	43.3313	42.7696	30.5949	29.5955	33.7629	30.8391	24.8642	29.0789
Solyc09g091770.1	LOW QUALITY:Protein NRT1/ PTR FAMILY 1.2 (AHRD V3.3 --* PTR6_ARATH)	1.49284	1.34688	0.559994	0	0	0	0.343931	0.053215	0
Solyc09g098080.4	Glycosyltransferase (AHRD V3.3 *** K4CWX9_SOLLC)	48.1876	64.5131	28.1297	10.6655	9.95024	2.0507	8.81802	13.3725	9.44514
Solyc10g005180.3	Ycf3-interacting protein "1," chloroplastic (AHRD V3.3 *** Y3IP1_TOBAC)	58.5813	47.1671	73.8225	12.4391	9.80682	10.2267	12.4787	14.6274	9.62466
Solyc10g006230.3	Chlorophyll a-b binding "protein," chloroplastic (AHRD V3.3 *** A0A0V0HM25_SOLCH)	35.0649	3.43121	53.1702	2.56344	1.25932	0	2.44061	2.75843	3.09233
Solyc10g006660.3	Calcium-binding family protein (AHRD V3.3 *** B9I910_POPTR)	91.7238	52.71	24.2955	15.316	14.6586	15.7803	15.5047	11.0859	15.8076
Solyc10g007880.4	Cytochrome P450 (AHRD V3.3 *** A9ZT56_COPJA)	7.98612	5.25178	3.40823	2.83057	2.84295	0	1.78302	2.16471	1.73917
Solyc10g008740.3	Mg-protoporphyrin IX chelatase (AHRD V3.3 *** K4CY51_SOLLC)	31.5667	19.6045	51.9739	12.9571	11.1347	4.03184	11.2446	10.1738	12.1154
Solyc10g018930.1	LOW QUALITY:Beige/BEACH and WD40 domain-containing protein (AHRD V3.3 --* AT4G02660.3)	0.499198	0	0.181743	0	0	0	0	0	0
Solyc10g024490.2	Peptide "transporter," putative (AHRD V3.3 *** B9S1I2_RICCO)	1.78813	2.63164	2.02724	0.18785	0.59286	1.68293	0.078531	1.75038	0.394667
Solyc10g039270.2	Peptidyl-prolyl cis-trans isomerase (AHRD V3.3 *** A0A0K9PKM9_ZOSMR)	4.7943	5.56771	8.37988	2.14125	3.89625	2.92733	3.87219	3.74641	2.79105
Solyc10g045150.1	LOW "QUALITY:oxidoreductase," zinc-binding dehydrogenase family protein (AHRD V3.3 --* AT4G21580.2)	0.757852	0.120996	1.1162	0	0	0	0	0	0
Solyc10g045155.1		0	0.047223	0.859255	0	0	0	0	0	0
Solyc10g055820.3	Chitinase (AHRD V3.3 *** B9VRK7_CAPAN)	6685239	7.20317	3.74986	2.14966	3.40508	0	5.33317	0	3.97599
Solyc10g076240.3	Peroxidase (AHRD V3.3 *** A0A0E0NC86_ORYRU)	5.40567	4.2643	4.28187	2.82858	1.6348	0	3.40652	0.935215	1.3602
Solyc10g078250.1		5.10005	1.93909	14.2726	0.136798	0	0	0.082103	0.096945	0.088613
Solyc10g086150.2	RNA-binding (RRM/RBD/RNP motifs) family protein (AHRD V3.3 *** AT2G37220.1)	54.2939	21.1422	155.305	24.499	23.1251	19.0948	27.1402	25.602	25.0396
Solyc10g086280.2	Heavy metal transport/detoxification superfamily protein (AHRD V3.3 *** AT5G03380.1)	60.5161	66.3377	53.0189	39.3645	21.2301	26.5726	30.2653	29.3933	14.9427
Solyc10g086580.2	Ribulose bisphosphate carboxylase/oxygenase activase (AHRD V3.3 *** V9IMY5_NICAT)	119.158	108.649	144.514	23.2361	25.2267	18.7943	16.0904	19.1061	17.3925
Solyc10g150115.1		0.418429	0	1.71912	0	0	0	0	0	0
Solyc11g006060.2	Rubisco accumulation factor "1.1," chloroplastic (AHRD V3.3 *** RAF1_ARATH)	46.4549	51.2342	65.4987	45.5243	52.0364	65.5858	42.2457	32.5737	55.8226
Solyc11g007990.2	chloroplast malate dehydrogenase (mdh)	49.9879	56.0305	58.2517	11.6536	11.9192	3.98879	11.3622	13.1434	13.0684
Solyc11g012980.1	Ethylene-responsive transcription factor (AHRD V3.3 *** A0A0K9P1G2_ZOSMR)	8.39617	9.41534	27.9448	5.00921	1.89565	2.99103	2.46516	1.63555	2.05893
Solyc11g030600.3	cytosine-5 DNA methyltransferase	8.33788	15.3486	19.2485	8.00069	5.84426	4.61788	6.13821	8.11052	6.19547
Solyc11g044453.1		0.154626	0.091749	0.058078	0	0	0	0	0	0
Solyc11g066410.2	50S ribosomal protein L9 (AHRD V3.3 *** A0A0A9CWP8_ARUDO)	36.7376	26.4634	55.4928	29.3581	23.5098	39.4275	30.7555	29.1389	36.0217
Solyc11g073010.1	LOW QUALITY:Exocyst subunit EXO70 family protein (AHRD V3.3 *** B9HCA8_POPTR)	1.08818	0.704039	2.74241	0.139034	0.247457	0	0.353762	0.72623	0.514156
Solyc11g073110.2	UPSTREAM OF FLC protein (DUF966) (AHRD V3.3 *** AT5G59790.1)	0.179587	0.586446	0.373475	0	0	0	0.06928	0	0.230065
Solyc12g006840.2	Serine/threonine-protein kinase (AHRD V3.3 *** K9LQT0_ARATH)	1.01623	1.02059	0.969972	0.31837	0.391463	0	0.506407	0.755208	0.41807
Solyc12g007010.2	fe-S cluster assembly factor HCF101	17.5047	16.6844	29.4614	3.1987	2.90848	0	1.85696	2.8484	2.25943
Solyc12g009730.3	Leucine-rich-repeat receptor-like protein (AHRD V3.3 *** A0A0D4WVW2_GOSBA)	1.37822	1.11544	0.870012	0	0.194426	0	0.800848	0.821358	1.01557
Solyc12g009770.2	LOW QUALITY:Leucine-rich-repeat receptor-like protein (AHRD V3.3 *** A0A097BR55_GOSBA)	0.195723	0.147322	0.127156	0	0	0	0.077516	0	0.025056
Solyc12g014390.3	Non-LTR retroelement reverse transcriptase-like "protein," related (AHRD V3.3 --* Q2HRL4_MEDTR)	70.8759	50.3051	94.6805	28.8099	27.9158	27.9507	31.0265	28.4329	27.571
Solyc12g014440.2	BNR/Asp-box repeat family protein (AHRD V3.3 *** AT5G57700.3)	25.7775	23.4762	34.0287	12.05	10.5943	6.9454	14.6251	12.6641	14.8519
Solyc12g014530.3	L-aspartate oxidase (AHRD V3.3 *** K4DCY8_SOLLC)	18.1129	9.03382	34.7426	3.72206	2.08855	1.4411	3.76154	5.32579	4.97725
Solyc12g015640.2	Mitochondrial transcription termination factor family protein (AHRD V3.3 *** AT5G55580.1)	13.8041	7.20301	22.1135	2.80882	4.02558	3.60925	1.56474	2.46309	1.73233
Solyc12g015770.3	Cellulose "synthase," putative (AHRD V3.3 *** B9S9W0_RICCO)	6.37873	6.73185	12.3578	0.559327	1.08309	1.33445	0.467168	0.282746	1.29592
Solyc12g015840.3	LOW QUALITY:pleckstrin homology (PH) domain-containing protein (AHRD V3.3 --* AT4G17140.3)	0.899997	0.788737	1.166	0.699359	0.111247	0	0.35748	0.463261	0.167424
Solyc12g015970.3	GPI-anchored protein LORELEI (AHRD V3.3 *-* A0A151SVS2_CAJCA)	29.5778	8.13887	36.1313	1.52688	1.26552	4.30785	1.4108	2.18529	0.732778
Solyc12g016210.2	tRNA dimethylallyltransferase (AHRD V3.3 *** A0A0B0PPC4_GOSAR)	23.7931	17.5064	29.5369	8.7753	7.19962	13.5944	9.63512	9.28897	7.25187
Solyc12g017240.2	xyloglucan endo-transglycosylase B1	25.1924	83.8844	28.0192	9.76489	9.65834	1.96417	9.35953	8.43065	2.86668
Solyc12g017265.1		0.484835	0.560771	3.02012	0	0	0	0	0	0
Solyc12g019055.1		0.431984	0	0.720822	0	0	0	0	0	0
Solyc12g019700.1	Protein Ycf2 (AHRD V3.3 --* YCF2_CHLSC)	18.0069	16.8651	37.1218	5.30599	2.11329	4.16249	5.97822	1.44664	6.66073
Solyc12g035420.3	Developmentally regulated GTP-binding "protein," putative (AHRD V3.3 *-* B9S5S3_RICCO)	5.71325	0	10.7444	0	0	0	0	0	0
Solyc12g035430.1	LOW QUALITY:Alpha-N-acetylglucosaminidase (AHRD V3.3 *-* Q9ZR45_TOBAC)	4.20617	0	7.68794	0	0	0	0	0	0
Solyc12g035620.2	Holliday junction resolvase-like protein (AHRD V3.3 *-* A0A072UJ99_MEDTR)	2.45178	0.152118	5.97384	0	0	0	0	0	0
Solyc12g040320.2	Leucine-rich repeat (LRR) family protein (AHRD V3.3 *** AT5G07910.1)	1.93135	0	3.78772	0	0	0	0	0	0
Solyc12g041930.1		0.395687	0	0.404015	0	0	0	0	0	0
Solyc12g042700.3	tyrosine sulfotransferase-like protein (AHRD V3.3 *** AT4G22000.1)	7.33086	0	13.7288	0	0	0	0	0	0
Solyc12g042770.3	post-illumination chlorophyll fluorescence increase (AHRD V3.3 *** AT3G15840.1)	107.313	76.12	98.0565	42.8774	48.8626	21.2466	37.6634	40.1133	36.5936
Solyc12g042793.1		0.967594	1.51219	2.22033	0.35654	0	0.65461	0.481832	0.595105	0.491269
Solyc12g042890.2	Acyl-protein thioesterase 2 (AHRD V3.3 *** A0A0B0PZC3_GOSAR)	4.50857	4.44176	3.95233	0.782008	1.08293	2.56708	0.860235	2.81491	1.44849
Solyc12g044190.3	Disease resistance protein (CC-NBS-LRR class) family protein (AHRD V3.3 *** A0A072U106_MEDTR)	4.87343	4.12948	8.75924	0.48285	0.729673	0.922751	0.885568	1.25188	1.73367
Solyc12g044230.2	Sulfite exporter TauE/SafE family protein (AHRD V3.3 *** AT2G25737.1)	13.0846	6.32657	19.7008	3.19696	1.79106	11.3536	2.21107	2.43672	2.96452
Solyc12g044700.2	F-box "protein," putative (AHRD V3.3 *-* A2Q1T0_MEDTR)	7.77611	0	14.5388	0	0	0	0	0	0
Solyc12g044956.1		2.57756	0.075321	3.64534	0	0	0	0	0	0
Solyc12g055740.2	Serine/threonine-protein phosphatase (AHRD V3.3 *** G7L9Y4_MEDTR)	28.1064	23.634	28.726	11.9043	15.015	17.7917	13.7981	16.4526	14.7916
Solyc12g055840.2	Glucan "endo-1,3-beta-glucosidase," putative (AHRD V3.3 *** B9RYW1_RICCO)	1.12789	0.820923	25.3293	0.241797	0	0	0.317769	0.456431	0.395297
Solyc12g056390.1	Thaumatin-like protein (AHRD V3.3 *** Q5DJS5_TOBAC)	7.84704	1.48508	1.59737	0.831523	0.68919	0	0.68596	0.90838	0
Solyc12g088400.1	Zinc-finger protein (AHRD V3.3 *-* Q40899_PETHY)	1.38687	1.2216	1.02422	0.512826	0	0	0.790899	0.07548	0.545112
Solyc12g096350.2	WRKY transcription factor 10	7.14776	6.29966	8.68639	4.11124	4.78286	3.1186	5.23211	4.36382	4.03966
Solyc12g096890.1	F-box protein PP2 (AHRD V3.3 *** A0A059PC27_CICAR)	0.608935	0.713189	0.745644	0.386387	0	0	0.101739	0.114364	0.19469
Solyc12g096920.1	Disease resistance protein (CC-NBS-LRR class) family protein (AHRD V3.3 *** G7IID2_MEDTR)	1.04295	0.731983	0.873772	0.629204	0.161054	0	0.10233	0.47617	0.709619
Solyc12g099930.2	alanine:glyoxylate aminotransferase (AHRD V3.3 *** AT2G13360.3)	30.65	17.04	20.0169	1.07768	1.64597	0	1.61415	2.60758	1.88443
